# Supplementary material for: Self-stacked small molecules for ultrasensitive, substrate-free Raman imaging in vivo
Source: Nat Biotechnol. 2024 Aug 21;43(6):936–47. doi: 10.1038/s41587-024-02342-9 (PMC12167709; doi:10.1038/s41587-024-02342-9)
Supplement: Supplementary file 13 — Statistical Source Data. [file 41587_2024_2342_MOESM13_ESM.xlsx]

## Sheet: Supplementary Fig. 16b
Supplementary Fig. 16b
		0 h	12 h	24 h	36 h	48 h
	Raman intensity (a.u.)	7409.59	7881.73	7628.32	7189.4	6747.08
		7171.64	7744.72	7796.93	6925.44	7934.82
		7570.87	8009.21	7342.38	7174.07	6962.21

## Sheet: Supplementary Fig. 16d
Supplementary Fig. 16d
		0 h	6 h	12 h	18 h	24 h	30 h	48 h
	Raman intensity (a.u.)	8351.22	8184.47	8013.51	7086.58	6997.03	8211.22	7535.44
		8287.33	8297.58	7832.77	7553.53	8585.32	6768.4	7106.94
		6874.97	6800.28	7789.75	8078.48	6614.34	7828.91	6971.2

## Sheet: Supplementary Fig. 16f
Supplementary Fig. 16f
		0 h	6 h	12 h	18 h	24 h	30 h	48 h
	Raman intensity (a.u.)	8026	6921.79	6496.48	6820.38	6731.41	6457.63	6698.84
		7765.53	7630.59	6843.23	6657.2	6413.38	7616.75	6922.6
		7568.44	7640.91	8314.42	7287.6	7616.96	6348.7	5509.52

## Sheet: Supplementary Fig. 17b
Supplementary Fig. 17b
	AXT in different states	Raman scattering cross-section (× 10-25 cm2 per molecule, 532 nm)			Mean	SD	Raman scattering cross-section (× 10-25 cm2 per molecule, 785 nm)			Mean	SD	Raman scattering cross-section (× 10-25 cm2 per molecule, 830 nm)			Mean	SD
	J-aggregates (in 3:7 acetone/water)	9.64	10.27	10.33	10.08	0.38	3.87	3.79	3.76	3.81	0.06	0.12	0.13	0.14	0.13	0.01
	non-J-aggregates (in 1:9 acetone/water)	2.45	4.58	5.15	4.06	1.42	1.94	2.01	2.09	2.01	0.08	0.1	0.11	0.12	0.11	0.01
	Standalone molecules (in acetone)	4.15	4.6	4.49	4.41	0.23	2.73	2.71	2.65	2.7	0.04	0.11	0.19	0.2	0.17	0.05

## Sheet: Supplementary Fig. 18a
Supplementary Fig. 18a
	Concentration (μg/mL)	Cell viability (%)
	3.125	114.567	92.3228	94.9803
	6.25	90.2559	105.906	103.051
	12.5	75.1969	99.6063	104.331
	25	82.5787	118.701	116.535
	50	90.8465	122.244	124.016
	100	103.445	127.362	122.343
	200	106.201	99.6063	105.61
	400	107.087	106.791	107.874

## Sheet: Supplementary Fig. 18b
Supplementary Fig. 18b
	ALT (U L-1)	1d	7 d	14 d	30 d	60 d
		46.226	55.526	47.748	49.547	57.618
		54.552	47.489	57.88	46.9	60.58
		64.686	57.711	58.312	60.834	65.964
	AST (U L-1)	1d	7 d	14 d	30 d	60 d
		105.594	85.892	116.38	126.773	129.404
		105.991	119.092	106.005	129.866	129.128
		108.293	114.056	126.439	121.79	136.41
	BUN (mg dL-1)	1d	7 d	14 d	30 d	60 d
		23.976	22.915	17.133	22.674	19.9192
		24.318	22.316	24.08	22.859	19.432
		23.278	22.179	22.845	24.422	19.8352

## Sheet: Supplementary Fig. 20
Supplementary Fig. 20
		1 h					24 h
	blood	25.3602	33.0578	31.4547	31.96		8.38789	7.01564	7.43821	7.51662
	Heart	4.33034	2.48453	2.44812	2.3811		2.13375	3.24333	1.80168	0.660359
	Liver	8.29347	8.33699	9.03321	8.18469		19.3842	38.5302	18.7315	22.9741
	Spleen	15.3717	14.5663	14.49	13.7012		13.5974	22.4184	19.5846	25.0818
	Lung	12.0538	9.60547	12.6055	10.1276		6.38736	9.94906	10.14	9.4072
	Kidney	4.27782	4.36415	3.64428	3.56892		4.40427	4.83176	2.29628	2.47031
	Intestine	2.08815	0.590791	0.0346292	1.12556		3.05074	2.68709	3.71385	3.45716
	Muscle	0.925867	1.36634	0.803045	0.894109		1.84417	2.12789	0.645749	1.27212
	Tumor	1.47981	5.18577	2.65529	3.83045		27.1623	21.2661	15.1393	24.8325

## Sheet: Supplementary Fig. 25b
Supplementary Fig. 25b
		Bioluminescence in tumor (ps-1cm-2sr-1)
	Time (d)	PBS					Conventional surgery					Imaging-guided surgery
	0	447000000	709000000	1440000000	1320000000	1480000000	1460000000	446000000	797000000	867000000	1800000000	3450000000	680000000	964000000	478000000	996000000
	1	941000000	407000000	1900000000	13300000000	2260000000	328000000	31700000	473000000	31900000	92200000	48100000	36200000	2110000	1560000	874000
	3	2500000000	631000000	2170000000	13600000000	5150000000	1120000000	1540000	849000000	115000000	39300000	2430000	1450000	16500000	10700000	666000
	6	3130000000	881000000	3020000000	27700000000	10800000000	1670000000	254000000	2150000000	1600000	30300000	21100000	1470000	70900000	1030000	816000
	9	3850000000	707000000	3790000000	14000000000	8610000000	1620000000	449000000	3880000000	518000	5810000	6580000	2570000	1390000	706000	17900
	12	4850000000	1630000000	5190000000	30500000000	15200000000	2470000000	1690000000	4430000000	1360000	2330000	16700000	8220000	4410000	578000	923000
	15	10800000000	2480000000	5970000000		21300000000	3090000000	3270000000	6480000000	2500000	2720000	11300000	12600000	6870000	1510000	532000
	22	18700000000	4020000000	6950000000			9920000000	9540000000	12700000000	6790000	689000	865000	14200000	16600000	3500000	727000

## Sheet: Supplementary Table 2
Supplementary Table 2
		Raman scattering cross-section (cm2 per molecule) of 4-NBT					Mean	SD
	532 nm	2.36×10-28	2.42×10-28	2.06×10-28			2.28×10-28	0.19×10-28
	785 nm	3.33×10-29	3.49×10-29	3.09×10-29	3.80×10-29		3.43×10-29	0.30×10-29
	830 nm	1.08×10-29	1.03×10-29	1.02×10-29	1.01×10-29		1.04×10-29	0.03×10-29
		Raman scattering cross-section (cm2 per molecule) of 4-NBT in NBT@Au NPs					Mean	SD	Raman scattering cross-section (cm2 per particle)					Mean	SD
	532 nm	2.59×10-23	3.31×10-23	3.66×10-23	3.07×10-23	2.43×10-23	3.01×10-23	0.51×10-23	6.19×10-19	7.91×10-19	8.75×10-19	7.34×10-19	5.81×10-19	7.20×10-19	1.21×10-19
	785 nm	2.94×10-23	2.81×10-23	3.68×10-23	3.08×10-23	2.95×10-23	3.09×10-23	0.34×10-23	7.03×10-19	6.72×10-19	8.80×10-19	7.36×10-19	7.05×10-19	7.39×10-19	0.82×10-19
	830 nm	1.14×10-24	1.06×10-24	1.09×10-24	0.93×10-24		1.06×10-24	0.09×10-24	2.72×10-20	2.53×10-20	2.61×10-20	2.22×10-20		2.52×10-20	0.21×10-20
		Raman scattering cross-section (cm2 per molecule) of 4-NBT in NBT@Au GERTs					Mean	SD	Raman scattering cross-section (cm2 per particle)					Mean	SD
	532 nm	6.32×10-23	8.96×10-23	7.61×10-23	8.21×10-23		7.78×10-23	1.12×10-23	1.28×10-19	1.82×10-19	1.54×10-19	1.67×10-19		1.58×10-19	0.23×10-19
	785 nm	2.61×10-21	2.77×10-21	2.69×10-21	2.65×10-21		2.68×10-21	0.07×10-21	5.30×10-18	5.62×10-18	5.46×10-18	5.38×10-18		5.44×10-18	0.14×10-18
	830 nm	2.04×10-21	2.36×10-21	2.23×10-21	2.05×10-21		2.17×10-21	0.15×10-21	4.14×10-18	4.79×10-18	4.53×10-18	4.16×10-18		4.41×10-18	0.31×10-18
		Raman scattering cross-section (cm2 per molecule) of 4-NBT in 4-NBT NPs					Mean	SD
	532 nm	1.95×10-28	1.42×10-28	1.98×10-28	1.50×10-28		1.71×10-28	0.29×10-28
	785 nm	1.92×10-29	2.16×10-29	2.07×10-29	2.07×10-29		2.06×10-29	0.10×10-29
	830 nm	5.56×10-30	6.24×10-30	5.93×10-30	4.49×10-30		5.56×10-30	0.76×10-30

## Sheet: Supplementary Table 3
Supplementary Table 3
	Item	1 d					7 d					14 d					30 d					60 d
	WBC (109 L-1)	6.8	6.4	6	6.4 ± 0.4		5.3	4.8	5.7	5.3 ± 0.5		6.4	4.4	7.9	6.2 ± 1.8		2.8	5.7	6	4.8 ± 1.8		12.3	13.1	11.4	12.3 ± 0.9
	LYMPH (109 L-1)	5.4	5.2	4.8	5.1 ± 0.3		4	3.9	4.1	4.0 ± 0.1		4.8	3.2	5.8	4.6 ± 1.3		2	4.6	4.8	3.8 ± 1.6		6.8	8.2	5.4	6.8 ± 1.4
	LYMPH (%)	78.6	81.9	79.5	80 ± 1.7		76.2	79.6	71.2	75.7 ± 4.2		74.7	72.2	73.8	73.6 ± 1.3		71.4	80	80.5	77.3 ± 5.1		55.3	62.4	47	54.9 ± 7.7
	NEUT (%)	18	15.1	17	16.7 ± 1.5		20.7	17.5	24.9	21.0 ± 3.7		21.5	23.5	22.8	22.6 ± 1		25.4	17.6	16.7	19.9 ± 4.8		38.7	28.8	43.4	37 ± 7.5
	RBC (1012 L-1)	8.6	8.28	7.51	8.1 ± 0.6		7.75	7.92	7.92	7.9 ± 0.1		9.63	10	9.11	9.6 ± 0.4		10.13	9.49	9.9	9.8 ± 0.3		10.02	10.35	11.2	10.5 ± 0.6
	HCT (%)	39.5	39.1	36.4	38.3 ± 1.7		37.5	38.1	38.7	38.1 ± 0.6		46.5	48.2	44.2	46.3 ± 2		47.9	44.2	46.2	46.1 ± 1.9		52.5	53.7	56.1	54.1 ± 1.8
	MCV (fL)	46	47.3	48.5	47.3 ± 1.3		48.5	48.2	48.9	48.5 ± 0.4		48.3	48.2	48.6	48.4 ± 0.2		47.3	46.6	46.7	46.9 ± 0.4		52.4	51.9	50.1	51.5 ± 1.2
	RDW (%)	17	18	18.9	18.0 ± 1.0		17	17.3	17	17.1 ± 0.2		17	17.3	16.7	17.0 ± 0.3		17.3	15.6	16.7	16.5 ± 0.9		15.8	15.1	14.7	15.2 ± 0.6
	PLT (109 L-1)	1017	1167	1099	1094.3 ± 75.1		745	671	793	736.3 ± 61.5		1305	1140	1147	1197.3 ± 93.3		979	1424	1411	1271.3 ± 253.3		976	1243	769	996 ± 237.6
	MPV (fL)	6.3	5.7	6.5	6.2 ± 0.4		5.9	6.2	5.7	5.9 ± 0.3		6.5	6.1	5.9	6.2 ± 0.3		6.1	5.7	6.2	6.0 ± 0.3		6.2	5.8	6.2	6.1 ± 0.2
