# Supplementary material for: Self-stacked small molecules for ultrasensitive, substrate-free Raman imaging in vivo
Source: Nat Biotechnol. 2024 Aug 21;43(6):936–47. doi: 10.1038/s41587-024-02342-9 (PMC12167709; doi:10.1038/s41587-024-02342-9)
Supplement: Supplementary file 14 — Crystallographic data for BBT. [file 41587_2024_2342_MOESM14_ESM.cif]

data_mj23030_0m
_audit_creation_date               2023-01-10
_audit_creation_method
;
Olex2 1.5
(compiled 2022.04.07 svn.rca3783a0 for OlexSys, GUI svn.r6498)
;
_shelx_SHELXL_version_number       '2018/3'
_audit_contact_author_address      ?
_audit_contact_author_email        ?
_audit_contact_author_name         ''
_audit_contact_author_phone        ?
_publ_contact_author_id_orcid      ?
_publ_section_references
;
Dolomanov, O.V., Bourhis, L.J., Gildea, R.J, Howard, J.A.K. & Puschmann, H.
 (2009), J. Appl. Cryst. 42, 339-341.

Sheldrick, G.M. (2015). Acta Cryst. A71, 3-8.

Sheldrick, G.M. (2015). Acta Cryst. C71, 3-8.
;
_chemical_name_common              ?
_chemical_name_systematic          ?
_chemical_formula_moiety           'C30 H38 N4 S4'
_chemical_formula_sum              'C30 H38 N4 S4'
_chemical_formula_weight           582.88
_chemical_melting_point            ?
loop_
  _atom_type_symbol
  _atom_type_description
  _atom_type_scat_dispersion_real
  _atom_type_scat_dispersion_imag
  _atom_type_scat_source
 'C' 'C' 0.0137 0.0067 'International Tables Vol C Tables 4.2.6.8 and 6.1.1.4'
 'H' 'H' 0.0000 0.0000 'International Tables Vol C Tables 4.2.6.8 and 6.1.1.4'
 'N' 'N' 0.0241 0.0134 'International Tables Vol C Tables 4.2.6.8 and 6.1.1.4'
 'S' 'S' 0.2925 0.4295 'International Tables Vol C Tables 4.2.6.8 and 6.1.1.4'

_shelx_space_group_comment
;
The symmetry employed for this shelxl refinement is uniquely defined
by the following loop, which should always be used as a source of
symmetry information in preference to the above space-group names.
They are only intended as comments.
;
_space_group_crystal_system        'monoclinic'
_space_group_IT_number             14
_space_group_name_H-M_alt          'P 1 21/c 1'
_space_group_name_Hall             '-P 2ybc'
loop_
  _space_group_symop_operation_xyz
 'x, y, z'
 '-x, y+1/2, -z+1/2'
 '-x, -y, -z'
 'x, -y-1/2, z-1/2'

_cell_length_a                     16.959(5)
_cell_length_b                     4.9659(13)
_cell_length_c                     17.889(4)
_cell_angle_alpha                  90
_cell_angle_beta                   98.002(19)
_cell_angle_gamma                  90
_cell_volume                       1492.0(7)
_cell_formula_units_Z              2
_cell_measurement_reflns_used      4604
_cell_measurement_temperature      213.00
_cell_measurement_theta_max        54.404
_cell_measurement_theta_min        4.344
_shelx_estimated_absorpt_T_max     0.904
_shelx_estimated_absorpt_T_min     0.869
_exptl_absorpt_coefficient_mu      2.058
_exptl_absorpt_correction_T_max    0.7508
_exptl_absorpt_correction_T_min    0.3767
_exptl_absorpt_correction_type     multi-scan
_exptl_absorpt_process_details
;
SADABS-2016/2 (Bruker,2016/2) was used for absorption correction.
wR2(int) was 0.1595 before and 0.1077 after correction.
The Ratio of minimum to maximum transmission is 0.5017.
The \l/2 correction factor is Not present.
;
_exptl_absorpt_special_details     ?
_exptl_crystal_colour              red
_exptl_crystal_colour_primary      red
_exptl_crystal_density_diffrn      1.297
_exptl_crystal_density_meas        ?
_exptl_crystal_density_method      ?
_exptl_crystal_description         block
_exptl_crystal_F_000               620
_exptl_crystal_size_max            0.07
_exptl_crystal_size_mid            0.07
_exptl_crystal_size_min            0.05
_exptl_transmission_factor_max     ?
_exptl_transmission_factor_min     ?
_diffrn_reflns_av_R_equivalents    0.0868
_diffrn_reflns_av_unetI/netI       0.0632
_diffrn_reflns_Laue_measured_fraction_full  0.978
_diffrn_reflns_Laue_measured_fraction_max  0.971
_diffrn_reflns_limit_h_max         20
_diffrn_reflns_limit_h_min         -20
_diffrn_reflns_limit_k_max         6
_diffrn_reflns_limit_k_min         -4
_diffrn_reflns_limit_l_max         21
_diffrn_reflns_limit_l_min         -21
_diffrn_reflns_number              14049
_diffrn_reflns_point_group_measured_fraction_full  0.978
_diffrn_reflns_point_group_measured_fraction_max  0.971
_diffrn_reflns_theta_full          53.594
_diffrn_reflns_theta_max           55.226
_diffrn_reflns_theta_min           4.343
_diffrn_ambient_temperature        213.00
_diffrn_detector_area_resol_mean   ?
_diffrn_measured_fraction_theta_full  0.978
_diffrn_measured_fraction_theta_max  0.971
_diffrn_measurement_device_type    'Bruker D8 Venture'
_diffrn_measurement_method         '\f and \w scans'
_diffrn_radiation_type             GaK\a
_diffrn_radiation_wavelength       1.34139
_diffrn_source                     ?
_diffrn_source_current             2.86
_diffrn_source_power               0.1995708
_diffrn_source_voltage             69.78
_diffrn_standards_number           0
_reflns_Friedel_coverage           0.000
_reflns_Friedel_fraction_full      .
_reflns_Friedel_fraction_max       .
_reflns_number_gt                  1446
_reflns_number_total               2778
_reflns_special_details
;
 Reflections were merged by SHELXL according to the crystal
 class for the calculation of statistics and refinement.
 
 _reflns_Friedel_fraction is defined as the number of unique
 Friedel pairs measured divided by the number that would be
 possible theoretically, ignoring centric projections and
 systematic absences.
;
_reflns_threshold_expression       'I > 2\s(I)'
_computing_cell_refinement         'SAINT v8.37A (Bruker, 2015)'
_computing_data_collection         ?
_computing_data_reduction          'SAINT v8.37A (Bruker, 2015)'
_computing_molecular_graphics      'Olex2 1.5 (Dolomanov et al., 2009)'
_computing_publication_material    'Olex2 1.5 (Dolomanov et al., 2009)'
_computing_structure_refinement    'SHELXL 2018/3 (Sheldrick, 2015)'
_computing_structure_solution      'SHELXT 2018/2 (Sheldrick, 2018)'
_refine_diff_density_max           0.584
_refine_diff_density_min           -0.527
_refine_diff_density_rms           0.088
_refine_ls_extinction_coef         .
_refine_ls_extinction_method       none
_refine_ls_goodness_of_fit_ref     1.069
_refine_ls_hydrogen_treatment      constr
_refine_ls_matrix_type             full
_refine_ls_number_parameters       174
_refine_ls_number_reflns           2778
_refine_ls_number_restraints       7
_refine_ls_R_factor_all            0.1531
_refine_ls_R_factor_gt             0.1020
_refine_ls_restrained_S_all        1.068
_refine_ls_shift/su_max            0.002
_refine_ls_shift/su_mean           0.000
_refine_ls_structure_factor_coef   Fsqd
_refine_ls_weighting_details      
 'w=1/[\s^2^(Fo^2^)+(0.2000P)^2^] where P=(Fo^2^+2Fc^2^)/3'
_refine_ls_weighting_scheme        calc
_refine_ls_wR_factor_gt            0.2691
_refine_ls_wR_factor_ref           0.3257
_refine_special_details            ?
_olex2_refinement_description
;
1. Fixed Uiso
 At 1.2 times of:
  All C(H) groups, All C(H,H) groups
 At 1.5 times of:
  All C(H,H,H) groups
2. Restrained distances
 C9-C12 = C13-C12 = C14-C13 = C15-C14 = C9-C10 = C11-C10
 1.53 with sigma of 0.0001
3. Rigid bond restraints
 C10, C11
 with sigma for 1-2 distances of 0.005 and sigma for 1-3 distances of 0.005
4.a Ternary CH refined with riding coordinates:
 C9(H9)
4.b Secondary CH2 refined with riding coordinates:
 C8(H8A,H8B), C10(H10A,H10B), C12(H12A,H12B), C13(H13A,H13B), C14(H14A,H14B)
4.c Aromatic/amide H refined with riding coordinates:
 C5(H5), C7(H7)
4.d Idealised Me refined as rotating group:
 C11(H11A,H11B,H11C), C15(H15A,H15B,H15C)
;
_atom_sites_solution_hydrogens     geom
_atom_sites_solution_primary       dual
_atom_sites_solution_secondary     ?
loop_
  _atom_site_label
  _atom_site_type_symbol
  _atom_site_fract_x
  _atom_site_fract_y
  _atom_site_fract_z
  _atom_site_U_iso_or_equiv
  _atom_site_adp_type
  _atom_site_occupancy
  _atom_site_site_symmetry_order
  _atom_site_calc_flag
  _atom_site_refinement_flags_posn
  _atom_site_refinement_flags_adp
  _atom_site_refinement_flags_occupancy
  _atom_site_disorder_assembly
  _atom_site_disorder_group
 S1 S 0.64014(10) 0.9160(4) 0.38011(7) 0.1029(7) Uani 1 1 d . . . . .
 S2 S 0.54183(10) 0.4797(3) 0.68367(7) 0.0940(7) Uani 1 1 d . . . . .
 N1 N 0.6319(3) 0.7568(10) 0.4567(2) 0.0951(14) Uani 1 1 d . . . . .
 N2 N 0.4323(3) 0.8727(10) 0.6252(2) 0.0932(13) Uani 1 1 d . . . . .
 C1 C 0.5663(3) 0.8633(12) 0.4829(2) 0.0858(15) Uani 1 1 d . . . . .
 C2 C 0.5382(4) 0.7809(12) 0.5507(2) 0.0880(16) Uani 1 1 d . . . . .
 C3 C 0.4709(3) 0.9223(11) 0.5644(2) 0.0828(15) Uani 1 1 d . . . . .
 C4 C 0.5759(4) 0.5685(11) 0.5989(3) 0.0876(15) Uani 1 1 d . . . . .
 C5 C 0.6399(4) 0.4053(11) 0.5891(3) 0.0868(15) Uani 1 1 d . . . . .
 H5 H 0.666309 0.416947 0.546344 0.104 Uiso 1 1 calc R U . . .
 C6 C 0.6624(4) 0.2202(11) 0.6481(3) 0.0879(15) Uani 1 1 d . . . . .
 C7 C 0.6129(4) 0.2347(11) 0.7022(3) 0.0902(16) Uani 1 1 d . . . . .
 H7 H 0.617379 0.122347 0.744846 0.108 Uiso 1 1 calc R U . . .
 C8 C 0.7311(4) 0.0292(12) 0.6495(3) 0.1031(19) Uani 1 1 d . . . . .
 H8A H 0.730616 -0.047540 0.599015 0.124 Uiso 1 1 calc R U . . .
 H8B H 0.724025 -0.119078 0.684142 0.124 Uiso 1 1 calc R U . . .
 C9 C 0.8108(2) 0.1588(9) 0.67375(15) 0.133(2) Uani 1 1 d D . . . .
 H9 H 0.809526 0.323010 0.642219 0.160 Uiso 1 1 calc R U . . .
 C10 C 0.88197(16) 0.0002(8) 0.6530(4) 0.192(4) Uani 1 1 d D U . . .
 H10A H 0.868812 -0.071835 0.601790 0.230 Uiso 1 1 calc R U . . .
 H10B H 0.892836 -0.152388 0.687674 0.230 Uiso 1 1 calc R U . . .
 C11 C 0.9566(2) 0.1757(11) 0.6569(7) 0.272(8) Uani 1 1 d D U . . .
 H11A H 0.999514 0.071615 0.640665 0.407 Uiso 1 1 calc R U . . .
 H11B H 0.972136 0.236010 0.708445 0.407 Uiso 1 1 calc R U . . .
 H11C H 0.945389 0.330662 0.624174 0.407 Uiso 1 1 calc R U . . .
 C12 C 0.8214(5) 0.2666(6) 0.75465(12) 0.126(2) Uani 1 1 d D . . . .
 H12A H 0.871240 0.368968 0.763443 0.151 Uiso 1 1 calc R U . . .
 H12B H 0.777781 0.391791 0.759728 0.151 Uiso 1 1 calc R U . . .
 C13 C 0.8232(6) 0.0504(7) 0.81576(13) 0.141(3) Uani 1 1 d D . . . .
 H13A H 0.862306 -0.087312 0.807168 0.169 Uiso 1 1 calc R U . . .
 H13B H 0.770853 -0.036744 0.811261 0.169 Uiso 1 1 calc R U . . .
 C14 C 0.8440(7) 0.1608(7) 0.89592(13) 0.208(5) Uani 1 1 d D . . . .
 H14A H 0.896804 0.244673 0.901262 0.249 Uiso 1 1 calc R U . . .
 H14B H 0.805284 0.299401 0.904905 0.249 Uiso 1 1 calc R U . . .
 C15 C 0.8437(9) -0.0635(9) 0.9545(2) 0.263(8) Uani 1 1 d D . . . .
 H15A H 0.865631 -0.226578 0.935809 0.394 Uiso 1 1 calc R U . . .
 H15B H 0.789519 -0.096799 0.963670 0.394 Uiso 1 1 calc R U . . .
 H15C H 0.875815 -0.009221 1.001249 0.394 Uiso 1 1 calc R U . . .

loop_
  _atom_site_aniso_label
  _atom_site_aniso_U_11
  _atom_site_aniso_U_22
  _atom_site_aniso_U_33
  _atom_site_aniso_U_23
  _atom_site_aniso_U_13
  _atom_site_aniso_U_12
 S1 0.1371(14) 0.1140(13) 0.0650(8) 0.0128(7) 0.0403(8) 0.0077(9)
 S2 0.1388(14) 0.0954(12) 0.0522(7) 0.0019(6) 0.0287(7) 0.0027(8)
 N1 0.130(4) 0.107(3) 0.055(2) 0.003(2) 0.034(2) -0.005(3)
 N2 0.126(3) 0.094(3) 0.065(2) 0.005(2) 0.034(2) -0.003(3)
 C1 0.121(4) 0.093(4) 0.048(2) -0.004(2) 0.026(2) -0.002(3)
 C2 0.121(4) 0.099(4) 0.047(2) 0.000(2) 0.020(2) -0.006(3)
 C3 0.116(4) 0.094(4) 0.042(2) 0.001(2) 0.021(2) -0.006(3)
 C4 0.123(4) 0.087(4) 0.054(3) -0.007(2) 0.018(2) -0.010(3)
 C5 0.122(4) 0.088(4) 0.054(2) -0.006(2) 0.022(2) 0.002(3)
 C6 0.125(4) 0.077(3) 0.064(3) -0.002(2) 0.021(3) -0.003(3)
 C7 0.134(4) 0.077(3) 0.061(3) 0.003(2) 0.017(3) -0.007(3)
 C8 0.129(5) 0.103(5) 0.077(4) -0.015(3) 0.015(3) -0.003(4)
 C9 0.140(6) 0.141(6) 0.118(5) -0.012(5) 0.014(4) 0.004(5)
 C10 0.179(9) 0.171(10) 0.219(12) -0.015(7) 0.007(8) 0.011(7)
 C11 0.136(8) 0.37(2) 0.313(18) -0.140(17) 0.055(9) -0.037(10)
 C12 0.142(6) 0.125(6) 0.105(5) -0.016(4) 0.002(4) -0.017(4)
 C13 0.178(7) 0.137(6) 0.105(5) -0.008(4) 0.008(5) -0.012(5)
 C14 0.261(12) 0.256(13) 0.104(6) -0.014(8) 0.018(7) 0.058(12)
 C15 0.276(15) 0.38(2) 0.126(9) 0.063(9) -0.002(8) -0.071(15)

_geom_special_details
;
 All esds (except the esd in the dihedral angle between two l.s. planes)
 are estimated using the full covariance matrix.  The cell esds are taken
 into account individually in the estimation of esds in distances, angles
 and torsion angles; correlations between esds in cell parameters are only
 used when they are defined by crystal symmetry.  An approximate (isotropic)
 treatment of cell esds is used for estimating esds involving l.s. planes.
;
loop_
  _geom_bond_atom_site_label_1
  _geom_bond_atom_site_label_2
  _geom_bond_distance
  _geom_bond_site_symmetry_2
  _geom_bond_publ_flag
 S1 N1 1.605(4) . ?
 S1 N2 1.608(5) 3_676 ?
 S2 C4 1.753(5) . ?
 S2 C7 1.712(6) . ?
 N1 C1 1.371(7) . ?
 N2 C3 1.367(6) . ?
 C1 C2 1.423(6) . ?
 C1 C3 1.448(8) 3_676 ?
 C2 C3 1.392(8) . ?
 C2 C4 1.453(8) . ?
 C4 C5 1.385(8) . ?
 C5 H5 0.9400 . ?
 C5 C6 1.412(7) . ?
 C6 C7 1.369(7) . ?
 C6 C8 1.499(8) . ?
 C7 H7 0.9400 . ?
 C8 H8A 0.9800 . ?
 C8 H8B 0.9800 . ?
 C8 C9 1.505(8) . ?
 C9 H9 0.9900 . ?
 C9 C10 1.5300(3) . ?
 C9 C12 1.5300(3) . ?
 C10 H10A 0.9800 . ?
 C10 H10B 0.9800 . ?
 C10 C11 1.5300(4) . ?
 C11 H11A 0.9700 . ?
 C11 H11B 0.9700 . ?
 C11 H11C 0.9700 . ?
 C12 H12A 0.9800 . ?
 C12 H12B 0.9800 . ?
 C12 C13 1.5300(3) . ?
 C13 H13A 0.9800 . ?
 C13 H13B 0.9800 . ?
 C13 C14 1.5300(3) . ?
 C14 H14A 0.9800 . ?
 C14 H14B 0.9800 . ?
 C14 C15 1.5300(3) . ?
 C15 H15A 0.9700 . ?
 C15 H15B 0.9700 . ?
 C15 H15C 0.9700 . ?

loop_
  _geom_angle_atom_site_label_1
  _geom_angle_atom_site_label_2
  _geom_angle_atom_site_label_3
  _geom_angle
  _geom_angle_site_symmetry_1
  _geom_angle_site_symmetry_3
  _geom_angle_publ_flag
 N1 S1 N2 102.4(2) . 3_676 ?
 C7 S2 C4 92.2(3) . . ?
 C1 N1 S1 105.9(4) . . ?
 C3 N2 S1 106.4(4) . 3_676 ?
 N1 C1 C2 124.3(5) . . ?
 N1 C1 C3 113.1(4) . 3_676 ?
 C2 C1 C3 122.6(5) . 3_676 ?
 C1 C2 C4 122.9(5) . . ?
 C3 C2 C1 112.7(5) . . ?
 C3 C2 C4 124.4(5) . . ?
 N2 C3 C1 112.3(5) . 3_676 ?
 N2 C3 C2 123.0(5) . . ?
 C2 C3 C1 124.7(4) . 3_676 ?
 C2 C4 S2 121.7(5) . . ?
 C5 C4 S2 108.7(4) . . ?
 C5 C4 C2 129.5(5) . . ?
 C4 C5 H5 122.5 . . ?
 C4 C5 C6 114.9(5) . . ?
 C6 C5 H5 122.5 . . ?
 C5 C6 C8 123.6(5) . . ?
 C7 C6 C5 111.4(5) . . ?
 C7 C6 C8 124.9(5) . . ?
 S2 C7 H7 123.7 . . ?
 C6 C7 S2 112.7(4) . . ?
 C6 C7 H7 123.7 . . ?
 C6 C8 H8A 108.9 . . ?
 C6 C8 H8B 108.9 . . ?
 C6 C8 C9 113.5(4) . . ?
 H8A C8 H8B 107.7 . . ?
 C9 C8 H8A 108.9 . . ?
 C9 C8 H8B 108.9 . . ?
 C8 C9 H9 103.9 . . ?
 C8 C9 C10 114.7(3) . . ?
 C8 C9 C12 113.9(4) . . ?
 C10 C9 H9 103.9 . . ?
 C10 C9 C12 114.6(5) . . ?
 C12 C9 H9 103.9 . . ?
 C9 C10 H10A 109.3 . . ?
 C9 C10 H10B 109.3 . . ?
 C9 C10 C11 111.8(4) . . ?
 H10A C10 H10B 107.9 . . ?
 C11 C10 H10A 109.3 . . ?
 C11 C10 H10B 109.3 . . ?
 C10 C11 H11A 109.5 . . ?
 C10 C11 H11B 109.5 . . ?
 C10 C11 H11C 109.5 . . ?
 H11A C11 H11B 109.5 . . ?
 H11A C11 H11C 109.5 . . ?
 H11B C11 H11C 109.5 . . ?
 C9 C12 H12A 108.6 . . ?
 C9 C12 H12B 108.6 . . ?
 H12A C12 H12B 107.6 . . ?
 C13 C12 C9 114.7(3) . . ?
 C13 C12 H12A 108.6 . . ?
 C13 C12 H12B 108.6 . . ?
 C12 C13 H13A 108.9 . . ?
 C12 C13 H13B 108.9 . . ?
 C12 C13 C14 113.4(2) . . ?
 H13A C13 H13B 107.7 . . ?
 C14 C13 H13A 108.9 . . ?
 C14 C13 H13B 108.9 . . ?
 C13 C14 H14A 109.4 . . ?
 C13 C14 H14B 109.4 . . ?
 H14A C14 H14B 108.0 . . ?
 C15 C14 C13 111.0(3) . . ?
 C15 C14 H14A 109.4 . . ?
 C15 C14 H14B 109.4 . . ?
 C14 C15 H15A 109.5 . . ?
 C14 C15 H15B 109.5 . . ?
 C14 C15 H15C 109.5 . . ?
 H15A C15 H15B 109.5 . . ?
 H15A C15 H15C 109.5 . . ?
 H15B C15 H15C 109.5 . . ?

loop_
  _geom_torsion_atom_site_label_1
  _geom_torsion_atom_site_label_2
  _geom_torsion_atom_site_label_3
  _geom_torsion_atom_site_label_4
  _geom_torsion
  _geom_torsion_site_symmetry_1
  _geom_torsion_site_symmetry_2
  _geom_torsion_site_symmetry_3
  _geom_torsion_site_symmetry_4
  _geom_torsion_publ_flag
 S1 N1 C1 C2 -179.1(5) . . . . ?
 S1 N1 C1 C3 -1.1(6) . . . 3_676 ?
 S1 N2 C3 C1 -1.1(5) 3_676 . . 3_676 ?
 S1 N2 C3 C2 178.8(4) 3_676 . . . ?
 S2 C4 C5 C6 -1.5(6) . . . . ?
 N1 C1 C2 C3 179.7(5) . . . . ?
 N1 C1 C2 C4 -1.3(9) . . . . ?
 N2 S1 N1 C1 1.6(4) 3_676 . . . ?
 C1 C2 C3 N2 178.3(5) . . . . ?
 C1 C2 C3 C1 -1.9(9) . . . 3_676 ?
 C1 C2 C4 S2 177.8(4) . . . . ?
 C1 C2 C4 C5 -2.8(9) . . . . ?
 C2 C4 C5 C6 179.0(5) . . . . ?
 C3 C1 C2 C3 1.8(8) 3_676 . . . ?
 C3 C1 C2 C4 -179.1(5) 3_676 . . . ?
 C3 C2 C4 S2 -3.3(8) . . . . ?
 C3 C2 C4 C5 176.1(6) . . . . ?
 C4 S2 C7 C6 1.3(5) . . . . ?
 C4 C2 C3 N2 -0.7(9) . . . . ?
 C4 C2 C3 C1 179.1(5) . . . 3_676 ?
 C4 C5 C6 C7 2.6(7) . . . . ?
 C4 C5 C6 C8 -178.7(5) . . . . ?
 C5 C6 C7 S2 -2.4(6) . . . . ?
 C5 C6 C8 C9 79.0(7) . . . . ?
 C6 C8 C9 C10 -162.0(5) . . . . ?
 C6 C8 C9 C12 63.3(6) . . . . ?
 C7 S2 C4 C2 179.7(5) . . . . ?
 C7 S2 C4 C5 0.1(4) . . . . ?
 C7 C6 C8 C9 -102.4(6) . . . . ?
 C8 C6 C7 S2 178.9(4) . . . . ?
 C8 C9 C10 C11 162.7(6) . . . . ?
 C8 C9 C12 C13 66.1(7) . . . . ?
 C9 C12 C13 C14 172.9(7) . . . . ?
 C10 C9 C12 C13 -68.7(7) . . . . ?
 C12 C9 C10 C11 -62.9(8) . . . . ?
 C12 C13 C14 C15 179.2(9) . . . . ?

_shelx_res_file
;
TITL mj23030_0m_a.res in P2(1)/c
    mj23030_0m.res
    created by SHELXL-2018/3 at 15:21:30 on 10-Jan-2023
REM Old TITL mj23030_0m in P2(1)/c
REM SHELXT solution in P2(1)/c: R1 0.294, Rweak 0.013, Alpha 0.041
REM <I/s> 0.366 for 356 systematic absences, Orientation as input
REM Formula found by SHELXT: C14 N3 S2
CELL 1.34139 16.9594 4.9659 17.8894 90 98.002 90
ZERR 2 0.005 0.0013 0.0042 0 0.019 0
LATT 1
SYMM -X,0.5+Y,0.5-Z
SFAC C H N S
DISP C 0.0137 0.0067 57.1
DISP H 0 0 0.6
DISP N 0.0241 0.0134 109.9
DISP S 0.2925 0.4295 3294.4
UNIT 60 76 8 8
DFIX 1.53 0.0001 C9 C12 C13 C12 C14 C13 C15 C14 C9 C10 C11 C10
DELU 0.005 0.005 C10 C11

L.S. 12 0 0
PLAN  6
SIZE 0.05 0.07 0.07
TEMP -60.15
CONF
BOND
list 4
fmap 2 53
MORE -1
BOND $H
ACTA
OMIT -4 1 2
OMIT 0 5 3
OMIT 2 0 2
OMIT 0 1 3
OMIT -1 5 3
OMIT -2 2 11
OMIT -1 4 14
OMIT -2 4 14
OMIT 2 4 8
OMIT 6 0 4
OMIT 0 4 8
OMIT 7 0 0
OMIT -2 2 7
OMIT 3 1 6
OMIT 0 5 4
OMIT -4 2 20
OMIT -14 0 2
OMIT -3 1 12
OMIT -14 0 8
OMIT -3 1 6
OMIT -8 3 2
OMIT -3 1 5
OMIT -4 0 2
OMIT 1 3 13
OMIT 1 4 8
OMIT 5 3 2
OMIT -15 0 6
OMIT -1 4 8
OMIT -14 1 1
OMIT 1 5 5
OMIT 10 1 3
OMIT 0 1 13
OMIT 13 1 3
OMIT -16 1 7
OMIT 1 1 13
OMIT 1 0 2
OMIT -1 2 13
OMIT 5 1 0
OMIT 15 1 8
OMIT -1 5 4
OMIT 4 0 2
OMIT -6 2 10
OMIT 2 0 4
OMIT 0 4 4
OMIT 4 0 16
OMIT -11 0 10
OMIT -2 2 5
OMIT -2 1 2
OMIT -3 4 14
OMIT 1 2 14
REM <olex2.extras>
REM <HklSrc "%.\\mj23030_0m.hkl">
REM </olex2.extras>

WGHT    0.200000
FVAR       0.75523
S1    4    0.640143    0.916007    0.380114    11.00000    0.13706    0.11402 =
         0.06497    0.01275    0.04027    0.00774
S2    4    0.541827    0.479709    0.683666    11.00000    0.13879    0.09545 =
         0.05224    0.00192    0.02866    0.00266
N1    3    0.631852    0.756824    0.456683    11.00000    0.12996    0.10676 =
         0.05477    0.00266    0.03421   -0.00527
N2    3    0.432294    0.872739    0.625186    11.00000    0.12608    0.09446 =
         0.06497    0.00549    0.03378   -0.00343
C1    1    0.566339    0.863295    0.482883    11.00000    0.12067    0.09293 =
         0.04791   -0.00435    0.02592   -0.00154
C2    1    0.538246    0.780899    0.550677    11.00000    0.12069    0.09877 =
         0.04713    0.00000    0.02035   -0.00615
C3    1    0.470854    0.922334    0.564390    11.00000    0.11614    0.09362 =
         0.04159    0.00081    0.02091   -0.00590
C4    1    0.575914    0.568487    0.598908    11.00000    0.12316    0.08692 =
         0.05434   -0.00692    0.01776   -0.00975
C5    1    0.639893    0.405333    0.589071    11.00000    0.12169    0.08773 =
         0.05358   -0.00620    0.02159    0.00167
AFIX  43
H5    2    0.666309    0.416947    0.546344    11.00000   -1.20000
AFIX   0
C6    1    0.662429    0.220231    0.648088    11.00000    0.12543    0.07664 =
         0.06406   -0.00199    0.02148   -0.00271
C7    1    0.612878    0.234714    0.702178    11.00000    0.13395    0.07655 =
         0.06109    0.00274    0.01711   -0.00739
AFIX  43
H7    2    0.617379    0.122347    0.744846    11.00000   -1.20000
AFIX   0
C8    1    0.731090    0.029215    0.649543    11.00000    0.12909    0.10299 =
         0.07731   -0.01508    0.01482   -0.00303
AFIX  23
H8A   2    0.730616   -0.047540    0.599015    11.00000   -1.20000
H8B   2    0.724025   -0.119078    0.684142    11.00000   -1.20000
AFIX   0
C9    1    0.810779    0.158819    0.673750    11.00000    0.14025    0.14059 =
         0.11794   -0.01158    0.01430    0.00408
AFIX  13
H9    2    0.809526    0.323010    0.642219    11.00000   -1.20000
AFIX   0
C10   1    0.881971    0.000154    0.653014    11.00000    0.17928    0.17126 =
         0.21917   -0.01499    0.00689    0.01079
AFIX  23
H10A  2    0.868812   -0.071835    0.601790    11.00000   -1.20000
H10B  2    0.892836   -0.152388    0.687674    11.00000   -1.20000
AFIX   0
C11   1    0.956579    0.175671    0.656933    11.00000    0.13603    0.37234 =
         0.31326   -0.14009    0.05516   -0.03743
AFIX 137
H11A  2    0.999514    0.071615    0.640665    11.00000   -1.50000
H11B  2    0.972136    0.236010    0.708445    11.00000   -1.50000
H11C  2    0.945389    0.330662    0.624174    11.00000   -1.50000
AFIX   0
C12   1    0.821399    0.266648    0.754645    11.00000    0.14203    0.12530 =
         0.10543   -0.01588    0.00193   -0.01663
AFIX  23
H12A  2    0.871240    0.368968    0.763443    11.00000   -1.20000
H12B  2    0.777781    0.391791    0.759728    11.00000   -1.20000
AFIX   0
C13   1    0.823152    0.050360    0.815763    11.00000    0.17813    0.13657 =
         0.10514   -0.00762    0.00762   -0.01195
AFIX  23
H13A  2    0.862306   -0.087312    0.807168    11.00000   -1.20000
H13B  2    0.770853   -0.036744    0.811261    11.00000   -1.20000
AFIX   0
C14   1    0.844013    0.160793    0.895920    11.00000    0.26134    0.25562 =
         0.10424   -0.01361    0.01765    0.05837
AFIX  23
H14A  2    0.896804    0.244673    0.901262    11.00000   -1.20000
H14B  2    0.805284    0.299401    0.904905    11.00000   -1.20000
AFIX   0
C15   1    0.843717   -0.063472    0.954525    11.00000    0.27617    0.37769 =
         0.12569    0.06292   -0.00162   -0.07150
AFIX 137
H15A  2    0.865631   -0.226578    0.935809    11.00000   -1.50000
H15B  2    0.789519   -0.096799    0.963670    11.00000   -1.50000
H15C  2    0.875815   -0.009221    1.001249    11.00000   -1.50000
AFIX   0
HKLF 4


REM  mj23030_0m_a.res in P2(1)/c
REM wR2 = 0.3257, GooF = S = 1.069, Restrained GooF = 1.068 for all data
REM R1 = 0.1020 for 1446 Fo > 4sig(Fo) and 0.1531 for all 2778 data
REM 174 parameters refined using 7 restraints

END

WGHT      0.2000      0.0000

REM Highest difference peak  0.584,  deepest hole -0.527,  1-sigma level  0.088
Q1    1   0.8514  0.2697  0.6195  11.00000  0.05    0.58
Q2    1   0.4677  0.4767  0.6738  11.00000  0.05    0.47
Q3    1   0.4439  1.0540  0.6302  11.00000  0.05    0.42
Q4    1   0.6232  0.4829  0.6961  11.00000  0.05    0.37
Q5    1   0.7325  0.9347  0.3968  11.00000  0.05    0.35
Q6    1   0.4766  0.2116  0.6788  11.00000  0.05    0.31
;
_shelx_res_checksum                7325
_shelx_hkl_file
;
   2   0   0  715.63   70.69
  -2   0   0  719.83   70.69
   3   0   0 1489.05  140.29
  -3   0   0 1363.36  140.29
   4   0   0 4644.64  400.96
   4   0   0 4530.85  401.46
  -4   0   0 3526.25  400.56
   4   0   0 3623.44  400.66
   5   0   0 1526.55  153.58
  -5   0   0 1483.15  153.18
   5   0   0 1486.75  154.38
   5   0   0 1633.04  153.38
   5   0   0 1660.13  153.88
   6   0   0  700.83   73.09
   6   0   0  722.23   74.39
  -6   0   0  751.32   72.79
   6   0   0  803.92   72.89
   6   0   0  698.83   74.99
  -7   0   0    2.00    1.80
   7   0   0    3.00    5.80
   7   0   0    0.50    1.90
  -7   0   0    0.20    2.80
   7   0   0    1.30    2.60
   7   0   0    0.90    3.10
   8   0   0   52.79    7.30
   8   0   0   55.19    7.00
  -8   0   0   55.59    7.70
  -8   0   0   60.69    6.60
   8   0   0   51.49   10.30
  -9   0   0   64.89    8.00
   9   0   0   58.09    8.90
   9   0   0   55.49   10.80
  -9   0   0   55.79    6.70
   9   0   0   49.10    7.70
 -10   0   0 1176.58  116.39
  10   0   0 1138.59  118.39
  10   0   0 1025.50  116.19
  10   0   0 1333.17  115.99
 -11   0   0 1116.49  105.89
  11   0   0  980.00  106.99
  11   0   0 1169.98  106.39
 -11   0   0 1047.70  106.69
  11   0   0 1018.80  109.19
  12   0   0  160.48   22.10
  12   0   0  126.89   18.60
 -12   0   0  176.48   17.30
  12   0   0  179.48   18.10
  13   0   0   11.20    9.20
  13   0   0   -3.20    5.40
 -13   0   0    5.30    3.00
 -13   0   0    3.10    3.30
  13   0   0    9.10    4.80
  14   0   0    7.30    9.00
  14   0   0   -0.80    3.90
  14   0   0   -5.80    4.10
 -14   0   0   -1.80    2.60
 -14   0   0   -3.90    4.10
  15   0   0   -6.10    8.80
 -15   0   0    7.40    3.10
  15   0   0   -5.30    4.90
 -15   0   0    8.40    6.80
  15   0   0   -3.50    3.80
 -16   0   0   -0.70    2.80
  16   0   0   -3.10    4.10
  16   0   0   -7.90    8.40
  16   0   0  -10.50    5.80
  17   0   0    6.10    4.80
 -17   0   0    3.10    3.20
  17   0   0   12.50    9.90
  18   0   0    5.70    7.80
 -18   0   0   -1.70    2.70
  18   0   0    6.40    5.20
 -19   0   0    2.10    2.40
  19   0   0   -2.30    8.30
  19   0   0    1.10    5.70
  20   0   0   -1.20    8.00
 -20   0   0    5.00    2.20
  20   0   0   10.60    5.90
   0  -1   0    1.80    1.00
   0   1   0    3.40    1.20
   0   1   0    1.40    1.30
   1  -1   0 1602.84  152.68
   1  -1   0 1353.76  152.48
  -1   1   0 1420.56  152.58
   1   1   0 1758.82  152.28
  -1   1   0 1620.94  152.68
   2  -1   0 1618.64  148.69
   2  -1   0 1429.66  148.49
   2  -1   0 1478.05  148.39
  -2   1   0 1522.95  148.49
   2   1   0 1502.65  148.19
  -2   1   0 1502.25  148.39
   3  -1   0   41.10    5.70
   3  -1   0   41.20    5.10
   3  -1   0   43.10    6.00
  -3   1   0   39.70    5.50
  -3   1   0   38.00    4.90
  -3   1   0   51.19    6.00
   3   1   0   46.50    4.90
  -4  -1   0  119.19   12.60
   4  -1   0  126.09   13.10
  -4  -1   0  115.39   12.50
   4  -1   0  124.49   13.50
   4  -1   0  116.89   13.80
  -4   1   0  131.39   13.00
   4   1   0  126.19   13.10
  -4   1   0  115.39   13.00
   4   1   0  143.49   12.90
  -4   1   0  144.29   13.70
  -4   1   0  125.49   13.40
   5  -1   0   39.80    7.40
   5  -1   0   34.10    5.20
   5  -1   0   27.20    4.60
  -5  -1   0   29.00    3.50
  -5  -1   0   36.90    4.50
  -5  -1   0   28.60    3.70
  -5   1   0   31.80    4.30
  -5   1   0   31.80    5.50
   5   1   0   26.60    5.40
  -5   1   0   28.60    4.90
  -5   1   0   35.70    4.20
   5   1   0   39.10    4.50
   5   1   0   25.10    5.20
  -6  -1   0   58.39    7.00
   6  -1   0   68.99    7.40
  -6  -1   0   54.09    6.70
   6  -1   0   63.29    7.90
  -6  -1   0   58.59    6.60
   6  -1   0   72.59   10.20
   6   1   0   62.39    9.10
  -6   1   0   69.49    7.30
  -6   1   0   70.69    7.20
   6   1   0   61.49    7.80
   6   1   0   64.29    7.40
  -6   1   0   62.19    8.10
   7  -1   0  404.86   36.60
   7  -1   0  310.97   34.60
  -7  -1   0  316.37   34.10
   7  -1   0  353.86   34.40
  -7  -1   0  345.07   33.80
   7   1   0  341.87   34.40
   7   1   0  351.56   34.80
  -7   1   0  315.87   34.20
  -7   1   0  344.57   34.90
  -7   1   0  340.57   34.20
   8  -1   0  113.09   16.50
  -8  -1   0   83.39    8.30
  -8  -1   0   60.89    8.40
   8  -1   0   82.09    9.20
   8  -1   0   75.09    9.60
  -8   1   0   89.59    9.30
  -8   1   0   85.49    8.90
   8   1   0   65.69    8.40
   8   1   0   66.49   11.50
  -8   1   0   67.89    9.80
   8   1   0   83.09    9.50
   9  -1   0   77.49   10.60
   9  -1   0   95.99   10.30
   9  -1   0   97.59   14.20
  -9  -1   0   75.29    9.10
  -9   1   0   98.49   10.30
   9   1   0   72.69   13.40
   9   1   0   72.79   11.10
   9   1   0   91.39   10.60
  -9   1   0   98.09    9.90
  -9   1   0   79.99   10.80
   9   1   0   81.79    9.60
  10  -1   0    4.40    7.10
 -10  -1   0   -0.20    1.60
  10  -1   0    1.90    2.70
  10  -1   0    3.70    3.40
 -10  -1   0    5.90    2.50
  10   1   0   -4.60    3.20
  10   1   0   -1.90    6.00
 -10   1   0   -0.90    2.30
  10   1   0   -1.10    2.40
 -10   1   0   -2.00    2.80
 -10   1   0   -2.50    3.00
  11  -1   0    5.00    7.10
  11  -1   0    1.00    3.20
  11  -1   0    3.50    3.60
 -11  -1   0    1.10    1.90
  11   1   0    1.50    7.00
  11   1   0    2.10    4.30
 -11   1   0   -1.20    3.00
 -11   1   0    0.70    2.80
 -11   1   0    0.00    3.50
  11   1   0    1.40    5.30
  12  -1   0    3.30    4.10
  12  -1   0    3.90    3.70
 -12  -1   0    7.10    2.60
  12  -1   0    0.60    7.40
 -12  -1   0    4.30    2.90
  12   1   0    4.20    4.80
 -12   1   0    3.50    4.60
  12   1   0   -0.40    7.10
 -12   1   0    5.70    3.50
  12   1   0    5.90    3.50
 -12   1   0    2.40    3.20
  13  -1   0   45.50   11.00
  13  -1   0   33.60    8.00
 -13   1   0   32.20    7.70
  13   1   0   42.60    9.00
  13   1   0   48.50   12.30
 -14  -1   0   13.00    3.00
  14  -1   0    6.50    4.80
  14  -1   0    6.10    8.60
  14  -1   0    3.70    5.40
  14   1   0   13.50    6.70
 -14   1   0    5.70    5.50
  14   1   0    9.90    8.10
 -14   1   0   13.20    4.20
  14   1   0   16.60    4.90
  15  -1   0    2.70    4.30
 -15  -1   0    3.50    2.40
  15  -1   0    5.60    6.00
  15  -1   0   18.10    8.70
  15   1   0    4.20    6.90
  15   1   0    5.50    4.70
 -15   1   0    1.60    3.60
  15   1   0    0.40    8.80
 -15   1   0    2.50    5.50
  16  -1   0   11.10    8.60
 -16  -1   0    0.80    2.20
  16  -1   0   -1.20    4.00
  16  -1   0    2.90    7.80
 -16   1   0   16.50    8.70
  16   1   0    4.60    5.30
  16   1   0    5.10   10.20
  16   1   0   -6.60    9.70
  17  -1   0    7.70    5.10
  17  -1   0    7.90    9.40
 -17  -1   0    2.30    2.10
 -17   1   0    2.70    3.70
  17   1   0   -2.00    8.50
  18  -1   0  -12.70   10.20
  18  -1   0    6.20    5.00
 -18   1   0    0.40    3.40
  18   1   0   -6.60    7.50
  19  -1   0    4.80    4.80
  19   1   0    0.80    7.90
 -19   1   0    2.50    3.20
  20  -1   0    5.30    4.50
  20   1   0    3.30    7.40
 -20   1   0    2.90    3.20
   0   2   0  412.56   41.00
   1  -2   0  278.07   27.90
   1  -2   0  244.58   28.00
   1   2   0  264.07   28.00
   1   2   0  332.67   28.00
  -1   2   0  258.27   28.50
  -1   2   0  311.37   28.40
   2  -2   0  151.08   15.10
   2  -2   0  149.69   15.00
   2  -2   0  122.29   15.30
  -2   2   0  163.78   15.10
  -2   2   0  175.28   15.60
  -2   2   0  138.39   15.40
   2   2   0  151.18   14.60
   2   2   0  129.39   14.50
   3  -2   0  233.98   24.00
   3  -2   0  244.98   23.70
  -3   2   0  215.28   23.70
  -3   2   0  250.67   24.30
  -3   2   0  212.28   24.10
  -3   2   0  251.97   23.80
   4  -2   0  237.58   23.90
   4  -2   0  217.28   23.50
  -4   2   0  263.57   24.30
   4   2   0  218.28   22.90
  -4   2   0  225.68   23.50
  -4   2   0  232.18   23.50
   5  -2   0  177.88   19.30
   5  -2   0  190.38   19.70
   5   2   0  208.68   18.80
  -5   2   0  178.28   19.20
   5   2   0  169.18   18.70
  -5   2   0  175.98   19.80
  -5   2   0  198.28   19.20
   6  -2   0   44.10    6.40
   6  -2   0   40.40    6.00
  -6   2   0   44.40    5.80
  -6   2   0   44.00    5.80
   6   2   0   43.60    5.20
  -6   2   0   41.20    6.80
   6   2   0   49.60    5.60
   6   2   0   33.60    5.40
   7  -2   0   87.39   10.80
   7  -2   0   94.19   10.60
  -7   2   0   91.39   10.30
  -7   2   0   75.89   11.00
   7   2   0  104.79   10.40
   7   2   0   83.09    9.90
  -7   2   0   92.69   10.40
   8  -2   0   -1.90    2.70
   8  -2   0   -3.00    2.80
  -8   2   0   -2.20    2.30
   8   2   0    4.70    5.00
   8   2   0   -0.10    2.90
  -8   2   0    1.60    3.40
  -8   2   0    1.80    2.70
   8   2   0    2.60    2.40
   9  -2   0   82.79    9.90
   9  -2   0   79.69   10.30
   9   2   0   82.69   10.20
   9   2   0   66.99    9.70
  -9   2   0   82.99    9.60
  -9   2   0   60.89   10.30
  -9   2   0   84.89    9.50
   9   2   0   62.19   11.90
  10  -2   0   67.69    9.70
  10  -2   0   80.49   10.20
  10   2   0   60.69   11.80
 -10   2   0   68.29    9.30
 -10   2   0   65.39   10.10
 -10   2   0   80.29   11.00
  10   2   0   74.49   10.30
  11  -2   0   31.90    6.50
  11   2   0   41.20    7.90
  11   2   0   31.50    9.90
 -11   2   0   48.30    7.20
 -11   2   0   32.60    7.00
 -11   2   0   54.79    8.20
  12  -2   0   11.50    4.70
  12  -2   0   12.10    5.70
 -12   2   0   10.20    4.50
  12   2   0   11.70    6.60
  12   2   0    6.60    8.40
 -12   2   0    8.80    5.30
 -12   2   0   13.40    4.80
  13  -2   0    3.50    5.20
  13  -2   0    2.80    3.80
  13   2   0   -1.60    6.80
 -13   2   0   -1.80    4.10
 -13   2   0   -0.70    3.30
  13   2   0   -0.80    6.30
 -13   2   0    1.20    4.60
  14  -2   0    7.30    4.70
  14  -2   0    3.30    5.70
  14   2   0   -8.90    6.70
 -14   2   0   -3.20    3.40
  14   2   0  -11.40    6.10
 -14   2   0   12.40    4.80
 -14   2   0    3.00    4.50
  15  -2   0    2.60    5.20
  15  -2   0   12.50    7.70
 -15   2   0    2.20    5.50
  15   2   0    5.40   10.50
 -15   2   0   -6.20    5.90
 -15   2   0    8.70    4.90
  15   2   0    5.20    8.00
  16  -2   0   -3.00    4.40
  16   2   0    1.60    8.80
 -16   2   0    0.00    3.80
  17  -2   0    1.50    4.70
 -17   2   0   -0.20    4.10
  17   2   0    0.40    7.80
  18  -2   0   -3.20    4.20
  18   2   0   -1.90    6.60
 -18   2   0    1.30    3.90
  19  -2   0    9.70    4.80
  19   2   0   -0.60    5.90
 -19   2   0    7.80    3.70
   0   3   0    3.40    1.80
   0   3   0   -2.00    2.00
   0   3   0   -1.30    1.70
   1   3   0   37.80    4.20
   1   3   0   28.20    3.90
  -1   3   0   32.80    4.60
  -1   3   0   36.50    4.90
  -2   3   0   20.50    4.40
  -2   3   0   25.00    4.10
  -2   3   0   27.20    4.90
   3  -3   0    1.20    1.40
  -3   3   0    2.00    2.10
  -3   3   0    3.80    2.80
  -3   3   0    1.90    4.50
  -3   3   0    3.50    4.00
   4  -3   0   54.79    7.40
  -4   3   0   77.49    8.10
  -4   3   0   65.59    8.10
  -4   3   0   66.99    9.00
   5  -3   0  229.58   26.20
  -5   3   0  258.57   26.60
  -5   3   0  247.38   27.30
  -5   3   0  294.57   26.80
   6  -3   0  118.39   14.90
  -6   3   0  148.19   16.20
  -6   3   0  122.29   15.00
  -6   3   0  167.28   16.00
   7  -3   0   36.10    6.40
  -7   3   0   43.60    7.80
  -7   3   0   38.70    6.50
  -7   3   0   43.40    6.80
   8  -3   0    8.10    4.10
   8  -3   0    7.10    4.10
   8   3   0    6.00    5.30
  -8   3   0   10.20    3.90
  -8   3   0    8.60    4.60
  -8   3   0   13.20    4.40
   9  -3   0   -3.20    3.20
   9  -3   0   -0.70    4.70
  -9   3   0    5.40    4.40
   9   3   0   15.40    6.10
  -9   3   0    5.70    4.00
  -9   3   0   -2.50    3.30
  10  -3   0   11.20    4.80
  10  -3   0   -0.60    5.80
  10   3   0   14.80    6.90
 -10   3   0    9.50    4.00
 -10   3   0    2.30    4.40
  11  -3   0   -0.20    7.90
  11  -3   0    9.00    4.60
  11   3   0   -4.40    6.80
 -11   3   0   19.60    5.90
 -11   3   0    0.90    4.50
 -11   3   0   16.60    4.90
  12  -3   0    6.20    9.30
  12  -3   0   -3.10    4.00
 -12   3   0    5.40    5.00
  12   3   0   -0.40    7.00
 -12   3   0   -0.50    3.80
 -12   3   0   -4.50    4.70
  13  -3   0    0.10    4.20
 -13   3   0    5.10    5.40
 -13   3   0    2.80    4.60
  13   3   0    3.20   11.50
  14  -3   0    0.50    4.20
 -14   3   0   -7.30    4.30
 -14   3   0    1.30    3.50
  14   3   0   -9.60    6.70
  15  -3   0   -7.80    3.80
 -15   3   0    2.90    3.70
 -15   3   0    3.00    5.60
  15   3   0    5.50    7.90
  16  -3   0    5.00    4.40
  16   3   0   -0.40    6.90
 -16   3   0   -0.30    3.70
 -16   3   0   -2.60    9.80
  17  -3   0   -4.50    4.00
 -17   3   0   -4.20    3.40
  17   3   0   -2.70    6.10
   0   4   0   39.50    4.80
   0   4   0   44.10    5.80
   1   4   0    9.60    2.50
  -1   4   0   15.50    3.20
  -1   4   0    6.70    2.20
   2   4   0    2.00    1.90
  -2   4   0    2.70    2.70
  -2   4   0    5.20    2.70
  -3   4   0   22.90    4.20
  -3   4   0   12.00    3.90
  -4   4   0    3.60    3.60
  -4   4   0   10.40    3.60
  -5   4   0    8.30    4.10
  -5   4   0    8.60    3.80
   6  -4   0    4.60    1.60
  -6   4   0    3.60    3.80
  -6   4   0    1.50    3.30
   7  -4   0    3.60    2.10
  -7   4   0   -4.50    3.60
  -7   4   0   -0.60    3.30
   7   4   0    3.60    4.50
   8  -4   0   -0.70    2.30
  -8   4   0    2.20    3.70
  -8   4   0  -10.80    5.60
   8   4   0   -0.70    4.90
  -8   4   0   -0.90    3.80
   9  -4   0   -0.50    2.90
  -9   4   0   -0.60    4.40
   9   4   0   -7.60    5.10
  -9   4   0   -9.60    3.80
  10  -4   0   -1.60    3.00
 -10   4   0   -4.70    4.50
 -10   4   0    2.20    4.90
  11  -4   0    6.10    3.70
 -11   4   0    2.10    4.80
 -11   4   0   -1.80    4.00
  11   4   0    2.20    6.00
  12  -4   0    2.20    3.70
  12   4   0   -5.30    6.20
 -12   4   0    6.00    3.90
 -12   4   0    3.60    5.20
  13  -4   0    7.10    4.40
  13   4   0    3.20    6.40
 -13   4   0    3.60    5.30
 -13   4   0    7.10    4.70
  14  -4   0    9.00    6.30
  14   4   0    3.80    6.50
 -14   4   0   -4.80    4.30
 -14   4   0    3.50    5.30
  15  -4   0    4.60    4.00
 -15   4   0    1.90    5.60
  15   4   0    2.80    6.40
 -15   4   0    8.50    4.30
   0   5   0    3.40    2.60
   1   5   0   -4.00    2.50
  -1   5   0    5.90    2.90
  -2   5   0   -0.60    2.60
  -3   5   0    0.10    2.90
   3   5   0   -1.30    2.50
  -4   5   0    4.30    3.30
  -5   5   0   -1.70    3.20
  -7   5   0    2.40    4.40
  -9   5   0   -3.10    3.70
 -10   5   0    6.50    6.00
 -11   5   0    0.80    4.00
   0   6   0    0.80    4.20
  -1   6   0    8.60    4.00
  -2   6   0    0.10    3.90
  20   0  -1   -4.50    8.50
 -20   0   1    1.50    2.10
  20   0  -1   -8.20    5.10
  19   0  -1   -0.60    4.50
  19   0  -1    1.80    7.40
 -19   0   1    1.30    2.50
  18   0  -1    4.70    5.10
 -18   0   1    1.10    2.70
  18   0  -1    3.40    8.20
 -17   0   1   -4.60    2.80
  17   0  -1   -5.90    7.90
  17   0  -1   -3.10    4.00
  16   0  -1    1.30    4.50
  16   0  -1    5.10    8.90
 -16   0   1   -4.60    2.60
  16   0  -1   -2.70    5.60
  15   0  -1    3.70    9.20
 -15   0   1    0.90    6.10
  15   0  -1   10.90    5.40
 -15   0   1   -0.60    2.80
  15   0  -1    0.10    3.60
 -14   0   1    2.40    3.00
  14   0  -1    0.00    4.70
  14   0  -1    0.70    9.10
  14   0  -1    3.40    3.80
 -14   0   1   -1.80    3.80
  13   0  -1    3.10    3.70
  13   0  -1   -1.60    8.00
 -13   0   1    2.60    2.90
  13   0  -1    1.90    4.30
 -13   0   1   -0.70    3.30
  12   0  -1    2.90    3.30
 -12   0   1   -0.40    2.40
 -12   0   1    1.40    3.40
  12   0  -1    4.30    3.80
  12   0  -1    8.90    9.40
 -11   0   1    6.00    3.30
  11   0  -1   -1.00    7.40
  11   0  -1    4.80    3.70
 -11   0   1    0.50    2.50
  11   0  -1    0.80    3.00
  10   0  -1   -1.40    2.70
  10   0  -1   -2.20    2.50
  10   0  -1    0.80    6.00
 -10   0   1   -0.30    2.00
   9   0  -1    1.00    5.70
  -9   0   1   -0.30    2.90
  -9   0   1    1.80    2.00
   9   0  -1    1.20    2.60
   8   0  -1   -1.10    2.10
   8   0  -1   -2.40    2.30
  -8   0   1   -5.80    3.50
  -8   0   1    0.40    2.80
   8   0  -1    0.70    5.40
  -8   0   1    1.20    1.80
   7   0  -1   -1.00    2.30
  -7   0   1    3.10    2.90
   7   0  -1   -0.20    5.10
  -7   0   1    1.70    3.00
   7   0  -1    1.60    3.20
   7   0  -1   -4.80    1.80
  -7   0   1   -0.60    1.60
   6   0  -1    0.50    1.70
  -6   0   1    1.70    2.80
   6   0  -1    0.50    5.10
   6   0  -1   -0.30    2.30
  -6   0   1    0.20    1.50
   5   0  -1   -2.80    4.80
   5   0  -1    1.40    2.20
  -5   0   1   -2.70    1.50
  -5   0   1    3.20    2.80
   5   0  -1    4.10    1.80
  -5   0   1   -1.20    1.20
   5   0  -1   -0.20    2.70
   4   0  -1   -0.30    4.10
  -4   0   1    0.50    1.40
  -4   0   1   -0.20    2.50
   4   0  -1   -0.80    2.50
   4   0  -1   -0.50    1.90
  -4   0   1    0.10    1.10
  -3   0   1   -0.20    1.20
   3   0  -1    0.30    1.50
   3   0  -1    2.60    2.10
  -3   0   1    1.10    2.20
  -2   0   1    0.20    0.90
  -2   0   1    0.90    1.60
   2   0  -1   -0.40    0.90
   2   0  -1   -0.40    1.40
  -1   0   1    0.30    0.80
   1   0  -1    0.50    0.50
   1   0  -1   -0.90    0.70
  -1   0   1    0.20    0.50
  -1   0  -1    0.80    0.90
   1   0   1    0.20    0.90
   1   0   1    0.20    0.80
  -1   0  -1    0.40    0.80
  -2   0  -1    1.00    1.50
   2   0   1    2.00    1.60
  -2   0  -1    0.00    1.40
   2   0   1    1.80    1.60
  -3   0  -1    0.30    1.10
  -3   0  -1    0.10    1.70
   3   0   1    4.80    4.10
   3   0   1   -0.20    2.20
  -3   0  -1    2.00    2.00
   3   0   1   -1.10    2.00
  -4   0  -1    0.90    1.50
   4   0   1   -7.40    4.80
   4   0   1   -0.10    2.20
  -4   0  -1   -0.80    2.40
  -4   0  -1    0.00    1.90
   4   0   1   -0.40    2.30
  -5   0  -1    0.50    1.40
   5   0   1   -0.60    4.70
   5   0   1   -0.30    2.70
   5   0   1    0.00    2.40
   5   0   1    0.00    1.60
  -5   0  -1    0.80    2.60
  -5   0  -1    0.50    1.80
  -6   0  -1   -1.90    2.70
   6   0   1    1.90    2.60
   6   0   1    2.90    2.80
   6   0   1    0.30    1.80
  -6   0  -1   -0.80    1.40
   6   0   1   -2.00    4.60
  -7   0  -1   -1.20    2.50
   7   0   1    0.10    2.50
   7   0   1   -5.60    7.80
  -7   0  -1   -0.40    1.90
   7   0   1   -1.10    2.10
   8   0   1    0.30    2.20
  -8   0  -1    3.60    3.00
   8   0   1   -9.20    5.60
  -8   0  -1   -0.20    1.80
   8   0   1   -0.10    2.90
   9   0   1    3.30    3.30
  -9   0  -1    3.70    3.00
   9   0   1    0.20    2.50
   9   0   1   -0.30    6.40
  -9   0  -1    2.00    2.00
  10   0   1    1.70    3.70
 -10   0  -1   -1.10    2.40
 -10   0  -1    1.70    3.20
  10   0   1   -4.00    2.60
  10   0   1    3.60    7.70
 -11   0  -1    2.10    2.80
  11   0   1   -4.20    2.60
  11   0   1   -4.80    3.40
 -11   0  -1   -1.10    3.20
  11   0   1   -1.10    7.10
  12   0   1    0.30    3.90
  12   0   1   -0.30    3.30
  12   0   1    2.60    7.60
 -12   0  -1    4.60    3.40
 -12   0  -1    1.30    2.70
  13   0   1   -1.40    4.30
  13   0   1    2.60    4.70
 -13   0  -1    2.30    3.50
  13   0   1    2.60    7.30
 -13   0  -1    1.90    2.80
 -14   0  -1    3.00    4.70
 -14   0  -1    2.10    2.80
  14   0   1   -2.50    8.50
  14   0   1   -4.50    3.50
  14   0   1   -0.30    4.80
 -15   0  -1   -0.80    2.60
  15   0   1    1.60    5.40
  15   0   1    3.40    9.20
  15   0   1    2.70    3.90
  16   0   1    4.70    8.90
 -16   0  -1   -0.30    2.70
  16   0   1   -2.40    6.10
  16   0   1    0.40    4.10
  17   0   1  -13.80    7.70
 -17   0  -1   -0.90    2.60
  17   0   1    2.80    4.40
 -18   0  -1    3.90    2.60
  18   0   1   -1.40    4.30
  18   0   1   -4.20    7.40
  19   0   1   13.20    8.30
  19   0   1   -8.50    5.00
 -19   0  -1    1.40    2.20
  20   0   1   15.80    5.40
 -20   0  -1    1.50    2.30
  20   0   1    7.30    7.80
  20  -1  -1   -1.80    4.50
 -20   1   1   -0.20    2.60
  20   1  -1   -5.00    6.80
  19  -1  -1    9.80    5.40
  19   1  -1    0.60    7.40
 -19   1   1    7.80    3.80
 -18  -1   1    0.10    2.90
  18  -1  -1   -8.00   10.50
  18  -1  -1   -3.30    4.20
  18   1  -1    3.40    7.50
 -18   1   1    1.20    3.40
 -17  -1   1   -0.40    1.90
  17  -1  -1    4.70    9.00
  17   1  -1    2.30    8.30
 -17   1   1    3.80    3.60
  17   1  -1    2.20    7.80
  16  -1  -1   -2.30    8.20
  16  -1  -1    4.30    4.40
  16  -1  -1   -0.40    6.10
 -16  -1   1    1.70    2.10
  16   1  -1   -2.30    8.90
  16   1  -1   12.10    7.50
 -16   1   1   17.00   11.00
  16   1  -1   -5.00    4.90
 -16   1   1   -0.90    3.50
  15  -1  -1    7.70    8.10
  15  -1  -1    2.70    4.40
  15  -1  -1   -8.00    4.90
 -15  -1   1   -0.90    2.20
  15   1  -1    4.30    6.20
 -15   1   1    6.40    5.30
  15   1  -1   -2.10    4.30
  15   1  -1    0.40    8.60
 -15   1   1    4.60    3.70
  14  -1  -1   42.00    8.40
 -14  -1   1   63.69    6.80
  14  -1  -1   44.40    9.10
  14  -1  -1   17.70   12.00
 -14   1   1   57.39    8.10
  14   1  -1   45.90   13.50
  14   1  -1   53.99    8.60
  13  -1  -1  120.09   21.90
  13  -1  -1  154.68   18.00
 -13  -1   1  161.48   16.50
  13   1  -1  146.29   22.50
  13   1  -1  165.68   17.50
  13   1  -1  128.69   19.20
 -13   1   1  177.08   17.30
  12  -1  -1    0.60    7.00
  12  -1  -1    1.90    4.10
 -12  -1   1   -2.90    2.70
 -12  -1   1    5.40    2.30
  12  -1  -1   -0.90    3.40
  12   1  -1   -1.50    4.20
 -12   1   1   -0.50    4.00
  12   1  -1    2.50    3.40
 -12   1   1    2.60    3.00
  12   1  -1   -0.20    6.90
 -12   1   1    1.60    3.60
  11  -1  -1   -3.40    2.80
  11  -1  -1    2.80    6.70
 -11  -1   1    3.40    2.10
 -11  -1   1   -1.00    2.10
  11  -1  -1   -0.40    3.40
 -11   1   1    2.70    3.20
  11   1  -1    5.20    3.90
 -11   1   1    4.80    4.00
 -11   1   1    4.20    3.00
  11   1  -1   10.70    4.70
  11   1  -1    3.00    6.40
  10  -1  -1   18.00    4.90
 -10  -1   1   29.60    3.80
  10  -1  -1   27.00    4.90
  10  -1  -1   13.60    8.30
 -10   1   1   24.10    5.20
 -10   1   1   17.40    4.20
 -10   1   1   21.50    4.60
  10   1  -1   19.10    4.70
  10   1  -1   27.10    4.40
  10   1  -1   27.70    7.90
  -9  -1   1  227.78   20.70
  -9  -1   1  175.78   20.90
   9  -1  -1  191.18   21.80
   9  -1  -1  233.98   24.40
   9  -1  -1  213.48   21.50
   9   1  -1  208.78   21.00
   9   1  -1  203.18   22.20
   9   1  -1  173.48   23.50
  -9   1   1  188.08   22.30
   9   1  -1  193.78   21.60
  -9   1   1  218.68   21.20
  -9   1   1  216.38   21.50
  -8  -1   1  212.68   25.50
   8  -1  -1  254.37   26.30
   8  -1  -1  283.87   28.30
   8  -1  -1  257.37   25.90
  -8  -1   1  273.77   25.30
   8   1  -1  247.58   26.00
  -8   1   1  265.47   25.70
  -8   1   1  259.27   26.50
  -8   1   1  279.77   26.10
   8   1  -1  212.98   27.30
   8   1  -1  233.18   25.60
   8   1  -1  246.58   26.50
   7  -1  -1  109.59   12.80
   7  -1  -1   88.79   10.40
   7  -1  -1   86.79   10.10
  -7  -1   1   85.09    9.80
  -7  -1   1   95.99    9.40
  -7   1   1   88.59   10.20
  -7   1   1  106.19   10.50
   7   1  -1   80.69   10.50
  -7   1   1   88.59   10.90
   7   1  -1   65.19   12.00
   7   1  -1   93.49   10.20
   6  -1  -1  146.59   14.30
  -6  -1   1  113.99   13.40
  -6  -1   1  139.29   13.60
  -6  -1   1  127.39   13.20
   6  -1  -1  132.29   13.80
   6   1  -1  124.19   15.10
  -6   1   1  127.09   13.70
   6   1  -1  124.29   13.70
  -6   1   1  136.29   14.50
  -6   1   1  143.99   13.70
   6   1  -1  127.09   14.10
   5  -1  -1  167.28   16.30
  -5  -1   1  144.99   15.60
  -5  -1   1  151.28   15.40
   5  -1  -1  157.18   15.90
  -5  -1   1  138.59   15.50
   5   1  -1  142.49   16.00
  -5   1   1  152.58   15.80
  -5   1   1  160.18   15.70
   5   1  -1  171.68   16.70
  -5   1   1  170.18   16.60
  -5   1   1  132.79   16.00
   5   1  -1  167.38   15.80
   4  -1  -1  365.76   38.40
   4  -1  -1  418.96   38.10
  -4  -1   1  369.36   37.40
   4  -1  -1  391.66   37.80
  -4  -1   1  343.77   37.50
   4   1  -1  357.86   37.80
  -4   1   1  392.66   38.00
  -4   1   1  377.36   37.70
  -4   1   1  434.16   38.30
   4   1  -1  350.26   37.50
  -3  -1   1 4399.36  448.36
   3  -1  -1 4899.41  449.16
   3  -1  -1 4611.84  448.86
   3  -1  -1 4698.03  448.66
  -3   1   1 4536.45  448.56
  -3   1   1 4814.52  448.86
   3   1  -1 4027.00  448.56
   2  -1  -1 4994.10  458.25
   2  -1  -1 5018.50  458.55
   2  -1  -1 4854.61  458.35
  -2   1   1 4238.58  458.15
   2   1  -1 4512.15  458.25
  -2   1   1 4913.71  458.35
   2   1  -1 4142.89  458.05
   1  -1  -1  473.95   43.30
   1  -1  -1  424.16   43.10
  -1   1   1  447.36   43.10
   1   1  -1  393.26   43.20
   1   1  -1  443.56   43.00
   0  -1  -1  355.16   38.80
   0  -1  -1  410.66   38.80
   0  -1   1  382.76   39.10
   0   1   1  417.46   38.80
   0   1   1  391.96   38.90
   0   1  -1  405.76   39.10
   1  -1   1  139.49   13.50
   1  -1   1  141.49   13.90
   1  -1   1  117.89   13.70
  -1   1  -1  146.69   13.90
   1   1   1  134.19   13.40
  -1   1  -1  125.69   13.90
   2  -1   1 5623.94  538.25
   2  -1   1 5695.03  538.55
   2  -1   1 5213.38  538.35
  -2   1  -1 5596.04  538.45
   2   1   1 5570.74  538.05
  -2   1  -1 5194.08  538.25
   3  -1   1  635.64   64.79
   3  -1   1  639.74   65.19
  -3   1  -1  711.43   65.19
  -3   1  -1  730.43   65.19
   3   1   1  624.74   64.59
   3   1   1  680.13   64.99
  -3   1  -1  628.34   64.79
  -3   1  -1  600.74   64.79
   4  -1   1  514.85   55.69
   4  -1   1  520.55   54.29
   4  -1   1  537.95   54.79
   4  -1   1  561.44   54.69
  -4  -1  -1  538.15   53.89
   4   1   1  529.55   54.19
  -4   1  -1  581.94   54.79
  -4   1  -1  596.34   54.89
   4   1   1  587.04   54.19
  -4   1  -1  520.65   54.19
  -4   1  -1  532.35   54.19
   5  -1   1  615.94   54.39
   5  -1   1  561.14   53.39
  -5  -1  -1  529.15   52.89
  -5  -1  -1  487.85   52.49
   5  -1   1  525.75   52.99
  -5   1  -1  539.65   53.39
   5   1   1  561.34   52.99
  -5   1  -1  513.15   52.89
   5   1   1  530.75   53.29
   5   1   1  511.85   52.99
  -5   1  -1  526.65   52.89
  -5   1  -1  505.85   53.79
   6  -1   1   15.30    3.30
   6  -1   1   15.60    3.90
  -6  -1  -1   20.10    2.50
  -6  -1  -1   16.10    2.80
   6  -1   1   19.30    6.30
   6   1   1   18.10    3.50
  -6   1  -1   21.10    3.60
   6   1   1   10.40    3.30
  -6   1  -1   17.70    3.00
  -6   1  -1   17.50    4.00
   6   1   1   10.70    5.10
   7  -1   1  456.15   41.20
  -7  -1  -1  396.16   38.20
   7  -1   1  376.66   39.20
  -7  -1  -1  373.66   38.50
   7  -1   1  408.56   38.80
   7   1   1  374.76   39.10
   7   1   1  318.97   40.70
   7   1   1  385.66   38.90
  -7   1  -1  385.96   38.60
  -7   1  -1  373.16   39.20
   8  -1   1 1168.88  102.29
  -8  -1  -1  962.10  101.89
   8  -1   1 1067.39  104.39
   8  -1   1 1035.10  102.69
  -8  -1  -1 1115.89  101.59
   8   1   1  969.30  102.09
   8   1   1 1042.30  102.79
   8   1   1  880.91  103.39
  -8   1  -1  940.11  102.59
  -8   1  -1 1040.80  101.99
  -8   1  -1 1010.80  101.99
   8   1   1 1129.19  102.59
   9  -1   1   97.59   16.10
  -9  -1  -1  116.89   11.50
   9  -1   1  113.09   12.60
   9  -1   1  108.69   13.10
  -9   1  -1  109.79   12.20
   9   1   1   84.09   15.30
  -9   1  -1  122.39   12.60
   9   1   1  116.69   13.00
  -9   1  -1   96.19   13.00
   9   1   1  109.09   11.90
  10  -1   1  -10.30    6.40
  10  -1   1    0.00    3.20
  10  -1   1    0.50    3.20
 -10  -1  -1   -2.50    1.60
 -10  -1  -1   -1.20    2.10
 -10   1  -1   -2.10    2.30
  10   1   1    0.00    2.40
  10   1   1    1.00    3.80
 -10   1  -1    0.50    3.00
  10   1   1   -2.00    6.30
 -10   1  -1   -0.50    3.20
  11  -1   1   17.40    9.10
  11  -1   1   17.40    5.40
  11  -1   1   28.80    5.10
 -11   1  -1   20.60    5.40
  11   1   1   29.30    6.50
 -11   1  -1   17.40    4.60
  11   1   1   25.10    5.10
  12  -1   1    6.20    8.70
 -12  -1  -1   14.40    3.60
  12  -1   1   10.70    5.20
  12  -1   1   17.10    4.50
 -12   1  -1   14.60    4.00
  12   1   1    5.90    5.60
 -12   1  -1    9.40    5.20
  12   1   1   12.50    4.20
  12   1   1   18.80    9.50
 -12   1  -1   13.80    4.20
 -13  -1  -1    1.20    2.20
  13  -1   1    2.30    4.80
  13  -1   1   -2.60    7.50
  13  -1   1    1.50    3.70
 -13   1  -1    4.90    4.60
  13   1   1   -6.30    3.40
 -13   1  -1    4.00    4.50
  13   1   1   -0.70    7.70
 -13   1  -1   -0.20    3.60
  13   1   1    4.00    5.30
 -14  -1  -1   -0.80    2.00
  14  -1   1    1.70    4.10
  14  -1   1   -3.20    5.00
  14  -1   1   -0.30    8.20
 -14   1  -1    1.40    4.90
  14   1   1   -0.10    8.40
  14   1   1   -4.20    6.00
  14   1   1    8.90    7.80
 -14   1  -1    8.80    3.80
  15  -1   1    1.10    4.20
  15  -1   1   -6.40    8.00
  15  -1   1    1.30    5.30
 -15  -1  -1    3.60    2.30
  15   1   1   11.60    7.10
  15   1   1   -4.40    8.10
 -15   1  -1    1.60    5.90
  15   1   1    3.60    4.50
 -15   1  -1    4.60    3.60
  16  -1   1   -4.20    8.20
 -16  -1  -1    0.70    2.20
 -16   1  -1    3.10    3.70
  16   1   1    0.70    5.50
 -16   1  -1   -7.10    8.70
  16   1   1   -9.80    8.50
  17  -1   1   -3.80    4.40
  17  -1   1   22.00    9.50
 -17  -1  -1    1.00    2.00
 -17   1  -1    0.10    3.50
  17   1   1   -6.50    8.00
  18  -1   1   -0.80   10.80
  18  -1   1   -1.80    4.30
 -18   1  -1    0.40    3.50
  18   1   1   -2.80    7.30
  19  -1   1    6.30    5.00
 -19   1  -1    0.20    3.20
  19   1   1    7.20    8.30
  20  -1   1    3.40    4.40
  20   1   1    9.40    6.90
 -20   1  -1    3.40    3.20
  19  -2  -1    4.40    4.90
  19   2  -1   -1.30    6.80
 -19   2   1   -4.80    3.20
  18  -2  -1    3.00    4.50
 -18   2   1    0.50    3.50
  18   2  -1   -2.00    7.20
  17  -2  -1    8.50    5.20
 -17   2   1   -0.20    3.50
  17   2  -1    8.50    7.60
  16  -2  -1    9.50    5.50
  16   2  -1   21.10    9.60
  15  -2  -1   -9.60    7.20
  15  -2  -1    5.00    6.80
 -15   2   1    9.40    6.30
 -15   2   1    4.40    5.30
  15   2  -1   20.80    8.40
  15   2  -1    6.90   11.60
  14  -2  -1   -2.40    3.90
  14  -2  -1   10.90    6.30
  14   2  -1   -6.80    6.50
 -14   2   1    1.10    3.60
 -14   2   1    5.50    4.40
 -14   2   1   -9.70    4.70
  14   2  -1   -5.90    7.90
  13  -2  -1    5.10    4.40
  13  -2  -1    2.40    5.30
 -13   2   1    2.60    5.00
  13   2  -1    8.40    7.20
 -13   2   1    1.90    3.30
 -13   2   1    1.80    4.00
  13   2  -1    1.90    5.60
  12  -2  -1    3.70    5.40
  12  -2  -1    7.40    4.30
  12   2  -1    1.10    5.80
 -12   2   1    5.10    4.80
  12   2  -1    5.70    7.50
 -12   2   1   11.30    4.70
 -12   2   1    7.00    4.00
  11  -2  -1    6.80    4.10
  11  -2  -1    3.10    4.30
 -11   2   1    6.70    4.90
 -11   2   1   13.00    4.20
 -11   2   1   13.80    4.90
  11   2  -1   10.60    7.50
  11   2  -1   11.20    5.40
  10  -2  -1   13.10    4.50
  10  -2  -1   17.50    4.60
  10   2  -1   17.30    5.20
 -10   2   1   22.40    5.30
  10   2  -1   20.10    7.20
 -10   2   1   18.90    4.50
 -10   2   1    9.60    4.80
   9  -2  -1  169.18   19.90
   9  -2  -1  197.08   20.50
  -9   2   1  204.08   19.70
   9   2  -1  218.08   20.40
  -9   2   1  158.18   20.40
   9   2  -1  153.68   21.30
   9   2  -1  179.88   20.00
   8  -2  -1   87.39   11.90
   8  -2  -1  116.79   12.50
   8   2  -1  108.39   11.90
  -8   2   1  101.59   11.60
  -8   2   1  114.69   11.80
   8   2  -1   96.19   12.70
  -8   2   1   92.59   12.40
   7  -2  -1   59.79    7.50
   7  -2  -1   39.80    6.80
   7   2  -1   59.89    6.80
   7   2  -1   30.40    8.00
   7   2  -1   52.39    6.40
  -7   2   1   49.00    6.60
  -7   2   1   45.30    7.50
  -7   2   1   54.59    6.70
   6  -2  -1    9.90    3.30
   6  -2  -1    8.40    3.30
  -6   2   1    3.60    3.40
   6   2  -1    4.50    3.30
  -6   2   1   11.50    2.90
  -6   2   1    8.90    2.60
   6   2  -1   10.10    2.70
   6   2  -1   11.00    2.40
   5  -2  -1  722.83   75.39
   5  -2  -1  760.22   75.69
   5   2  -1  844.92   75.09
  -5   2   1  731.03   75.89
   5   2  -1  789.02   75.19
  -5   2   1  746.83   75.29
  -5   2   1  716.63   75.29
   4  -2  -1  402.96   39.00
   4  -2  -1  379.96   38.80
   4   2  -1  394.46   38.40
  -4   2   1  387.66   38.70
   4   2  -1  386.16   38.20
  -4   2   1  373.06   38.70
  -4   2   1  384.06   39.30
   3  -2  -1   74.39    7.60
   3  -2  -1   71.09    7.90
  -3   2   1   55.69    7.50
   3   2  -1   64.89    7.00
  -3   2   1   66.19    8.10
  -3   2   1   78.59    8.40
  -3   2   1   80.39    7.60
   3   2  -1   64.39    7.10
   2  -2  -1    2.00    2.00
   2  -2  -1    3.00    1.70
   2  -2  -1    3.30    1.50
  -2   2   1   -0.10    1.90
   2   2  -1    4.10    1.10
  -2   2   1    3.50    2.40
  -2   2   1    3.20    1.50
   2   2  -1    1.00    1.30
   1  -2  -1   40.10    4.70
   1  -2  -1   43.90    4.50
   1  -2  -1   41.50    4.50
   1   2  -1   40.50    5.00
  -1   2   1   33.90    5.20
  -1   2   1   51.59    5.50
   0  -2   1  103.79   11.80
   0   2  -1  137.29   12.30
   0   2   1  138.69   12.40
   0   2   1  102.89   12.10
   0   2  -1  114.09   12.40
   1  -2   1  314.07   36.30
   1  -2   1  346.37   35.80
  -1   2  -1  419.96   36.10
  -1   2  -1  337.87   36.20
  -1   2  -1  404.66   36.30
   1   2   1  386.66   35.80
   1   2   1  320.37   35.70
   2  -2   1  822.62   81.79
   2  -2   1  760.92   81.89
  -2   2  -1  815.42   82.19
  -2   2  -1  876.91   82.29
  -2   2  -1  868.31   81.89
   3  -2   1  374.06   37.60
   3  -2   1  370.86   37.30
  -3   2  -1  326.57   37.20
  -3   2  -1  405.26   37.40
  -3   2  -1  368.16   37.80
  -3   2  -1  394.06   37.80
   4  -2   1   32.90    4.50
   4  -2   1   27.50    4.90
  -4   2  -1   20.00    4.70
  -4   2  -1   34.70    4.60
  -4   2  -1   28.40    4.30
  -4   2  -1   39.80    5.60
   5  -2   1   45.70    6.20
   5  -2   1   35.50    5.90
   5   2   1   39.00    4.70
  -5   2  -1   33.80    5.40
  -5   2  -1   50.39    5.80
  -5   2  -1   45.20    6.60
   6  -2   1  272.37   28.50
   6  -2   1  324.27   29.10
  -6   2  -1  296.17   28.50
   6   2   1  257.27   27.90
  -6   2  -1  253.47   28.40
  -6   2  -1  266.17   29.00
   6   2   1  277.17   28.00
   7  -2   1   88.99   10.00
   7  -2   1   78.09   10.30
  -7   2  -1   83.69    9.60
   7   2   1   76.59    9.30
  -7   2  -1   78.39   10.50
   7   2   1   65.69   10.70
  -7   2  -1  102.49    9.90
   8  -2   1   10.40    4.20
   8  -2   1    5.70    3.20
  -8   2  -1    6.10    3.80
  -8   2  -1   14.60    3.60
   8   2   1    5.60    3.20
  -8   2  -1   10.10    3.30
   8   2   1    9.10    5.60
   8   2   1    3.60    3.20
   9  -2   1    1.90    3.30
   9  -2   1   11.50    4.30
   9   2   1    4.00    3.80
  -9   2  -1   11.40    3.60
   9   2   1   10.00    6.20
  -9   2  -1   10.10    4.70
   9   2   1   12.20    4.10
  -9   2  -1   14.00    3.70
  10  -2   1   16.00    4.30
  10  -2   1   -5.90   12.90
  10  -2   1   18.70    5.00
 -10   2  -1   17.90    5.30
  10   2   1    9.60    8.10
  10   2   1   20.20    5.40
  11  -2   1   -3.50    3.20
  11  -2   1   -0.90    3.80
 -11   2  -1   -2.00    3.80
  11   2   1    5.00    7.40
 -11   2  -1    1.80    3.90
  11   2   1    0.80    4.90
 -11   2  -1    4.50    3.30
  12  -2   1   28.30    5.90
  12  -2   1   21.10    7.30
 -12   2  -1   15.10    5.70
 -12   2  -1   17.10    5.00
  12   2   1   15.00    9.90
 -12   2  -1   19.90    5.60
  13  -2   1   21.20    7.40
  13  -2   1   34.10    6.60
 -13   2  -1   33.50    6.70
  13   2   1   37.80   11.00
 -13   2  -1   16.40    6.80
  13   2   1   28.60    8.70
  14  -2   1    6.10    5.90
  14  -2   1   14.70    5.60
  14   2   1    1.10    7.50
 -14   2  -1    5.60    4.70
 -14   2  -1    7.90    4.40
  14   2   1    7.90    9.20
  15  -2   1    5.30    4.30
 -15   2  -1   -5.00    8.20
  15   2   1    8.10    8.80
 -15   2  -1   -3.40    3.50
  16  -2   1    2.90    4.20
  16   2   1    5.30    8.50
 -16   2  -1   -0.90    3.80
  17  -2   1    3.00    4.30
  17   2   1   -1.00    7.40
 -17   2  -1   -5.20    3.30
  18  -2   1   -5.70    4.30
 -18   2  -1    8.80    3.80
  18   2   1   -3.50    6.90
  19  -2   1    1.40    4.00
  19   2   1  -11.60    6.40
 -19   2  -1    0.70    3.30
 -17   3   1   -0.10    3.60
  17   3  -1    0.60    6.70
  16  -3  -1    2.80    4.70
 -16   3   1    3.70    4.00
 -16   3   1   15.40    8.50
  16   3  -1    5.20    6.80
  15  -3  -1   -2.10    3.80
 -15   3   1    2.10    5.40
  15   3  -1   -2.70    6.80
 -15   3   1    0.30    3.70
  14  -3  -1   -4.50    4.30
 -14   3   1   -2.90    3.60
 -14   3   1    7.10    4.80
  14   3  -1   12.00    8.20
  13  -3  -1    1.60    4.80
 -13   3   1    5.00    4.80
  13   3  -1    2.30    7.60
 -13   3   1    5.80    3.80
  12  -3  -1   -5.10    3.50
  12  -3  -1    6.70   10.10
 -12   3   1   -1.30    3.10
  12   3  -1    5.20    6.70
 -12   3   1    5.60    7.40
 -12   3   1   -4.00    4.20
  11  -3  -1    7.70    4.40
  11  -3  -1    1.30    7.40
  11   3  -1   -6.80    6.10
 -11   3   1    0.50    4.10
 -11   3   1   -5.50    4.10
 -11   3   1   -1.10    3.30
  10  -3  -1    2.80    3.80
  10  -3  -1    0.60    5.40
 -10   3   1   -2.80    4.20
  10   3  -1    1.90    6.20
 -10   3   1   -2.40    3.90
 -10   3   1   -5.00    3.00
   9  -3  -1    0.40    4.70
   9  -3  -1    2.80    3.70
  -9   3   1   -3.40    3.30
  -9   3   1    4.50    3.10
   9   3  -1   -9.50    5.20
   8  -3  -1    1.00    3.20
   8  -3  -1    1.30    3.90
  -8   3   1    1.50    3.20
   8   3  -1   -8.30    4.70
  -8   3   1    0.10    3.50
  -8   3   1   -3.40    2.90
   7  -3  -1   53.89    8.00
  -7   3   1   60.59    7.90
  -7   3   1   55.69    9.10
   7   3  -1   47.80    8.50
  -7   3   1   70.69    8.20
   6  -3  -1    2.40    2.90
   6  -3  -1    9.70    2.90
  -6   3   1    8.70    3.00
  -6   3   1    9.50    4.50
  -6   3   1    0.30    3.70
   5  -3  -1   -1.60    2.10
   5  -3  -1    2.30    2.60
  -5   3   1   -1.20    2.80
  -5   3   1    2.00    3.20
  -5   3   1    5.30    2.70
   4  -3  -1   59.99    7.80
  -4   3   1   85.19    9.30
  -4   3   1   81.79    8.40
  -4   3   1   53.79    8.40
   3  -3  -1  161.08   16.80
  -3   3   1  147.19   18.20
  -3   3   1  188.38   18.20
  -3   3   1  183.08   17.40
  -3   3   1  152.58   17.60
  -2   3   1  343.27   31.60
  -2   3   1  266.67   32.00
   2   3  -1  320.47   31.20
  -2   3   1  319.37   32.10
   2   3  -1  314.17   31.00
  -1   3   1  242.78   29.40
   1   3  -1  283.77   28.30
  -1   3   1  282.97   28.30
   1   3  -1  282.17   28.20
  -1   3   1  315.67   28.80
   0   3  -1  211.98   23.30
   0   3  -1  249.08   23.40
   0   3   1  247.18   23.30
   0   3   1  228.08   23.00
   0   3   1  211.68   23.40
   1   3   1  184.28   18.40
   1   3   1  189.28   18.40
  -1   3  -1  197.28   18.90
  -1   3  -1  158.88   19.10
  -2   3  -1   18.20    3.20
  -2   3  -1   11.50    3.20
  -2   3  -1    6.30    3.80
   3  -3   1   -1.00    1.50
  -3   3  -1    5.70    3.00
  -3   3  -1    3.10    2.70
  -3   3  -1    2.50    4.50
  -3   3  -1    7.50    2.60
   4  -3   1   30.10    4.10
  -4   3  -1   21.30    4.70
   5  -3   1   95.59   12.60
  -5   3  -1  112.99   13.80
  -5   3  -1  121.59   14.00
  -5   3  -1  141.29   13.40
   6  -3   1   22.30    4.70
  -6   3  -1   37.50    5.60
  -6   3  -1   26.60    5.80
  -6   3  -1   25.60    4.80
   7  -3   1  130.59   14.60
  -7   3  -1  130.69   14.40
   7   3   1  115.39   14.20
  -7   3  -1  129.29   15.20
   8  -3   1  142.99   17.20
  -8   3  -1  141.09   16.90
  -8   3  -1  177.78   17.60
   8   3   1  145.99   17.70
   9  -3   1   38.90    6.60
  -9   3  -1   21.70    6.30
  -9   3  -1   42.10    6.60
   9   3   1   27.40    7.90
  10  -3   1   10.10    4.70
  10  -3   1   -5.30    5.80
 -10   3  -1   10.00    4.30
  10   3   1   17.80    7.30
 -10   3  -1    9.90    4.70
  11  -3   1    2.50    3.90
  11  -3   1    4.60    7.80
 -11   3  -1    6.70    3.90
 -11   3  -1   12.80    4.90
 -11   3  -1   13.80    5.90
  11   3   1   -3.10    6.90
  12  -3   1    1.50    3.90
  12   3   1    4.00    7.40
 -12   3  -1    4.10    4.90
 -12   3  -1    7.80    5.20
 -12   3  -1    3.60    4.00
  13  -3   1    2.00    4.10
 -13   3  -1   -4.30    5.10
  13   3   1    4.30    7.40
 -13   3  -1    2.50    4.30
  14  -3   1    1.40    4.10
 -14   3  -1   -3.40    4.60
 -14   3  -1   -8.00    3.50
  14   3   1   -7.40    7.40
  15  -3   1    0.90    4.20
  15   3   1    7.30    8.00
 -15   3  -1   -1.50    3.90
 -15   3  -1    3.50    5.40
  16  -3   1   -8.20    3.90
 -16   3  -1    0.90    3.90
  16   3   1   -7.70    6.70
  17  -3   1    0.60    4.00
 -17   3  -1    4.40    3.70
  17   3   1   -6.30    6.00
  15  -4  -1    1.80    3.90
  15   4  -1    9.20    5.60
 -15   4   1    2.20    5.60
  14  -4  -1    6.00    5.20
 -14   4   1    0.70    4.20
 -14   4   1   -2.20    5.40
  14   4  -1    5.50    6.50
  13  -4  -1    2.50    3.90
  13   4  -1    3.70    5.90
 -13   4   1    3.40    4.30
 -13   4   1    2.90    4.60
  12  -4  -1    1.60    3.40
 -12   4   1    0.60    4.90
  12   4  -1    5.80    5.90
 -12   4   1   -1.80    4.00
  11  -4  -1    4.80    3.30
  11   4  -1   19.90    5.80
 -11   4   1    2.60    4.80
 -11   4   1   -6.30    4.10
  10  -4  -1    6.90    3.30
 -10   4   1   -0.40    4.50
 -10   4   1    0.60    4.30
   9  -4  -1    4.90    3.20
  -9   4   1    5.50    4.70
   9   4  -1    3.20    5.10
  -9   4   1   17.10    6.20
  -9   4   1    3.00    4.50
   8  -4  -1    7.70    3.00
  -8   4   1   11.90    6.00
  -8   4   1   14.70    5.20
   7  -4  -1   -1.60    1.80
  -7   4   1   -1.40    3.50
  -7   4   1   -5.40    3.00
   7   4  -1   -4.10    4.10
  -6   4   1   42.80    6.70
  -6   4   1   25.60    6.00
  -5   4   1   67.69    9.90
  -5   4   1   74.59    9.60
  -4   4   1   40.80    7.40
  -4   4   1   47.70    7.10
  -3   4   1    8.40    3.50
  -3   4   1   10.20    3.60
  -2   4   1    0.90    2.40
   2   4  -1   -0.30    2.00
  -2   4   1   -1.60    2.30
  -1   4   1    2.80    2.20
  -1   4   1    0.20    1.80
   0   4  -1   -2.00    2.00
   0   4   1    1.90    1.20
   0   4  -1    5.40    1.90
   0   4   1    3.10    2.70
  -1   4  -1   23.60    4.30
  -1   4  -1   20.70    4.20
   1   4   1   26.10    3.80
  -2   4  -1   43.20    6.30
   2   4   1   35.80    4.90
  -2   4  -1   46.50    6.30
  -3   4  -1    6.30    3.20
  -3   4  -1   -3.50    3.50
  -4   4  -1    1.60    2.90
  -4   4  -1    4.20    3.40
  -5   4  -1   26.20    4.70
  -5   4  -1   13.80    5.10
   6  -4   1    8.40    2.40
  -6   4  -1   14.30    4.60
  -6   4  -1   14.70    4.40
   7  -4   1    0.40    2.20
  -7   4  -1    7.80    4.60
  -7   4  -1   -0.40    3.40
  -7   4  -1    4.40    3.80
   8  -4   1    3.00    2.60
  -8   4  -1    1.90    3.60
   8   4   1   17.00    5.60
  -8   4  -1   -4.20    4.20
   9  -4   1    1.30    3.10
   9   4   1   13.30    5.40
  -9   4  -1    1.60    5.60
  -9   4  -1    0.20    4.10
  -9   4  -1    1.50    5.30
  10  -4   1   -2.40    3.00
  10   4   1   10.60    7.30
 -10   4  -1    3.10    4.60
  11  -4   1   -2.60    3.40
  11   4   1   -6.40    5.70
 -11   4  -1   -1.10    4.40
 -11   4  -1    8.20    3.80
  12  -4   1    7.20    4.40
 -12   4  -1    4.80    4.10
 -12   4  -1    8.50    5.60
  13  -4   1    4.30    4.20
 -13   4  -1    5.00    4.10
 -13   4  -1    6.20    5.30
  13   4   1    0.10    6.40
  14  -4   1    4.00    4.40
 -14   4  -1    2.70    4.40
 -14   4  -1    5.00    3.90
  14   4   1   -1.10    6.20
  15  -4   1   -0.30    3.70
  15   4   1   11.60    6.20
 -15   4  -1    7.70    5.70
 -15   4  -1    1.80    3.80
 -11   5   1    0.30    3.80
 -10   5   1   -1.80    4.50
  -9   5   1   -2.80    4.10
  -8   5   1    5.40    4.30
  -7   5   1   -1.50    4.50
  -6   5   1    3.10    4.40
   4   5  -1   11.30    2.80
   3   5  -1    0.50    2.30
  -3   5   1    3.20    3.30
   2   5  -1    3.70    2.40
  -2   5   1    4.30    3.00
   1   5  -1    3.40    2.50
  -1   5   1   -1.70    2.80
   0   5  -1    6.20    3.10
   0   5   1    0.20    2.90
   1   5   1   16.70    4.00
  -1   5  -1    9.20    4.00
   2   5   1   13.50    3.70
  -2   5  -1   11.50    4.00
  -3   5  -1    0.00    2.90
  -4   5  -1    0.20    3.10
  -5   5  -1    8.00    3.90
  -6   5  -1    9.30    4.00
  -8   5  -1    0.10    3.70
  -9   5  -1    3.40    4.50
 -10   5  -1   -1.50    4.10
 -11   5  -1    2.90    3.70
  -2   6   1    5.00    4.30
  -1   6   1    5.90    4.20
   0   6  -1   -0.70    3.80
   0   6   1   15.00    5.60
  -1   6  -1   -8.70    3.70
  -2   6  -1    3.20    3.70
  20   0  -2    5.50    5.30
  20   0  -2    5.20    8.30
 -20   0   2    2.00    2.10
  19   0  -2   -6.10    5.30
  19   0  -2   11.50    8.00
 -19   0   2    1.80    2.60
  18   0  -2   -2.00    8.60
 -18   0   2    6.80    3.40
  18   0  -2   19.90    6.10
  17   0  -2   15.60    6.50
  17   0  -2   20.80   10.70
 -17   0   2   18.90    4.70
  16   0  -2   20.60   11.50
  16   0  -2   22.70    7.80
  16   0  -2   37.20    7.60
  15   0  -2    0.70    9.10
  15   0  -2    3.60    5.30
 -15   0   2    0.30    5.60
 -15   0   2    1.20    2.90
  15   0  -2    3.10    4.20
 -14   0   2  228.78   23.00
  14   0  -2  217.18   29.00
  14   0  -2  201.48   23.90
 -13   0   2   47.10    6.20
  13   0  -2   28.60    6.90
  13   0  -2   34.80   10.60
  13   0  -2   28.20    6.50
  12   0  -2   36.30   11.60
  12   0  -2   30.00    5.50
 -12   0   2   25.60    4.40
 -12   0   2   17.70    5.00
  12   0  -2   27.80    5.50
 -11   0   2   57.39    8.70
  11   0  -2   51.09   11.30
  11   0  -2   46.60    8.40
  11   0  -2   69.19    8.50
 -11   0   2   76.29    7.70
  10   0  -2   62.39    9.50
 -10   0   2   68.79    9.80
 -10   0   2   81.99    8.70
  10   0  -2   74.69   13.40
  10   0  -2   90.09    9.50
   9   0  -2   62.09    8.20
  -9   0   2   73.89    7.70
  -9   0   2   55.59    9.90
   9   0  -2   68.89    8.70
   9   0  -2   66.29   12.20
  -9   0   2   67.69    8.80
  -8   0   2   40.80    6.30
  -8   0   2   49.50    6.90
   8   0  -2   44.40    6.50
  -8   0   2   46.90    5.50
   8   0  -2   49.60    6.20
   8   0  -2   41.80    8.20
   7   0  -2  164.38   18.30
  -7   0   2  151.28   18.10
  -7   0   2  200.08   18.90
   7   0  -2  193.48   18.20
   7   0  -2  162.38   20.30
  -7   0   2  178.28   17.80
   6   0  -2  552.64   52.69
   6   0  -2  523.65   53.39
   6   0  -2  504.45   52.19
   6   0  -2  550.44   51.99
  -6   0   2  498.25   51.79
  -6   0   2  511.65   52.19
   5   0  -2 2875.51  279.27
   5   0  -2 3078.29  280.07
   5   0  -2 2885.41  279.17
  -5   0   2 2516.45  278.97
   5   0  -2 2851.31  279.57
   4   0  -2  373.16   39.00
   4   0  -2  423.56   39.00
   4   0  -2  430.06   39.50
  -4   0   2  346.67   39.00
  -3   0   2  248.38   27.10
   3   0  -2  310.37   27.50
  -3   0   2  257.37   27.00
   3   0  -2  275.67   27.30
  -2   0   2  397.16   42.80
   2   0  -2  430.46   42.90
  -2   0   2  433.56   43.10
   2   0  -2  475.35   43.20
  -1   0   2 1687.93  181.58
   1   0  -2 2077.39  181.88
  -1   0   2 1781.22  181.78
   0   0   2  198.28   20.20
   0   0  -2  203.38   20.20
   0   0  -2  203.18   19.90
   0   0   2  193.88   19.90
   1   0   2  309.47   32.50
  -1   0  -2  296.27   32.40
   1   0   2  372.96   32.40
   2   0   2  744.63   75.89
   2   0   2  867.41   75.79
  -2   0  -2  692.03   75.79
   3   0   2  612.64   60.19
   3   0   2  615.84   60.79
   3   0   2  713.53   60.19
  -3   0  -2  537.55   59.79
  -3   0  -2  557.14   60.09
  -4   0  -2   47.00    5.80
   4   0   2   54.29    6.70
  -4   0  -2   48.80    6.40
   4   0   2   56.39    8.40
  -4   0  -2   57.09    6.80
   4   0   2   53.59    5.90
   4   0   2   49.00    6.70
  -5   0  -2 1191.38  124.69
   5   0   2 1419.56  125.69
   5   0   2 1087.09  125.89
  -5   0  -2 1458.25  125.19
   5   0   2 1340.77  125.29
   5   0   2 1275.47  125.19
  -5   0  -2 1097.59  124.99
  -6   0  -2  919.51   88.79
   6   0   2  954.70   88.99
  -6   0  -2  969.20   89.29
   6   0   2  764.42   90.29
   6   0   2  881.51   89.39
   6   0   2  896.91   89.49
   7   0   2   67.69    9.50
  -7   0  -2   74.39    8.60
  -7   0  -2   91.99    9.50
   7   0   2   80.49    8.80
   8   0   2   55.49   10.90
   8   0   2   64.09    9.00
   8   0   2   76.59    8.30
  -8   0  -2   72.39    7.90
  -8   0  -2   70.59    8.70
   9   0   2    9.80    3.30
   9   0   2    7.90    7.30
  -9   0  -2   10.00    2.60
   9   0   2   11.70    3.90
  -9   0  -2    6.40    3.40
  10   0   2   -0.90    2.60
 -10   0  -2    1.80    2.30
 -10   0  -2   -1.50    3.10
  10   0   2    3.50    6.90
  10   0   2   -4.10    3.30
  11   0   2    0.80    3.10
 -11   0  -2    4.80    3.50
  11   0   2    1.50    4.00
 -11   0  -2    3.10    2.70
  11   0   2    5.40    8.20
  12   0   2   -1.90    4.00
  12   0   2   -3.40    8.10
 -12   0  -2    1.40    2.70
 -12   0  -2   -1.20    3.20
  12   0   2    0.50    3.40
  13   0   2    3.50    4.80
  13   0   2   13.70    9.10
 -13   0  -2    3.70    3.70
 -13   0  -2    5.20    3.10
  13   0   2    0.60    3.50
  14   0   2    5.60    3.80
 -14   0  -2    1.40    2.90
 -14   0  -2    5.20    5.30
  14   0   2    6.20    5.50
  14   0   2   -5.40    8.50
  15   0   2   31.50    9.00
  15   0   2   50.89    8.50
  15   0   2   57.09   13.60
  16   0   2   31.90   12.20
 -16   0  -2   33.00    6.60
  17   0   2   12.10    9.70
  17   0   2    5.40    4.90
  18   0   2   -8.30    7.40
  18   0   2   10.90    5.10
 -18   0  -2   -2.90    2.30
 -19   0  -2   -0.50    3.20
  19   0   2   -1.30    9.70
  19   0   2    9.80    5.10
  20   0   2    8.60    8.20
  20   0   2   -5.70    6.60
 -20   0  -2    0.30    2.20
  20  -1  -2    0.00    4.50
  20   1  -2   -0.90    6.40
 -20   1   2    0.00    2.70
  19  -1  -2    6.70    4.70
 -19   1   2   -2.70    2.80
  19   1  -2    6.60    8.10
  18  -1  -2    8.00   10.50
  18  -1  -2   -3.80    4.20
 -18  -1   2    4.20    2.00
 -18   1   2    0.80    3.40
  18   1  -2   12.00    8.00
 -17  -1   2   -1.30    2.00
  17  -1  -2    0.30    8.80
  17  -1  -2   -3.30    4.20
  17   1  -2    4.10    6.10
 -17   1   2   -3.50    3.30
  17   1  -2   -0.50    8.20
 -16  -1   2   -2.90    2.00
  16  -1  -2   -6.30    6.00
  16  -1  -2   -6.80    4.20
  16  -1  -2    4.80    9.10
  16   1  -2    0.60    8.20
  16   1  -2   -4.40    5.10
  16   1  -2    5.40    6.80
 -16   1   2   -0.90    3.30
 -16   1   2    6.50    9.70
  15  -1  -2   -2.70    4.20
 -15  -1   2    2.10    2.40
  15  -1  -2   -2.10    5.60
  15  -1  -2    2.20    8.60
  15   1  -2    6.30    6.30
 -15   1   2    8.80    5.90
  15   1  -2   -1.00    8.50
 -15   1   2   10.00    4.00
  15   1  -2   11.30    4.70
  14  -1  -2    0.00    7.80
 -14  -1   2    1.40    2.20
  14  -1  -2    4.80    4.40
  14  -1  -2    2.50    5.20
  14   1  -2    0.30    8.90
  14   1  -2    0.50    4.10
  14   1  -2    2.50    5.20
 -14   1   2   -0.30    3.00
 -14   1   2    2.10    4.70
  13  -1  -2    0.80    4.00
  13  -1  -2   -7.50    7.30
 -13  -1   2    2.10    2.40
  13  -1  -2    7.10    7.80
  13   1  -2    4.50    8.20
 -13   1   2   -6.30    3.80
  13   1  -2    2.60    5.00
 -13   1   2   -7.80    3.60
 -13   1   2    3.60    3.20
  13   1  -2    5.90    3.90
  12  -1  -2   41.80    8.10
  12  -1  -2   29.50   10.90
 -12  -1   2   50.19    6.20
  12  -1  -2   58.19    7.90
  12   1  -2   42.20    6.90
  12   1  -2   28.80   10.20
  12   1  -2   54.09    8.40
 -12   1   2   28.60    6.30
 -12   1   2   36.20    7.50
 -12   1   2   51.19    6.70
  11  -1  -2   12.90    4.40
  11  -1  -2   18.20    5.00
  11  -1  -2   22.80    8.20
 -11  -1   2   28.40    3.90
 -11   1   2   17.30    5.40
  11   1  -2   29.60    4.80
  11   1  -2   27.10    7.80
 -11   1   2   16.30    4.40
  11   1  -2   22.00    5.00
 -11   1   2   23.60    4.30
  10  -1  -2    0.40    6.30
 -10  -1   2   -0.80    1.70
  10  -1  -2   -2.50    2.70
  10  -1  -2   -2.80    2.90
 -10   1   2   -4.20    2.60
 -10   1   2   -2.90    2.20
 -10   1   2   -1.40    3.00
  10   1  -2    1.70    3.10
  10   1  -2    6.50    2.60
  10   1  -2    1.60    5.20
  -9  -1   2   25.20    4.90
   9  -1  -2   37.20    5.60
   9  -1  -2   29.10    8.20
  -9  -1   2   38.20    4.20
   9  -1  -2   28.90    5.60
  -9   1   2   27.00    4.70
  -9   1   2   34.00    5.50
   9   1  -2   27.40    7.20
   9   1  -2   32.20    4.60
   9   1  -2   24.90    5.10
  -9   1   2   18.80    5.50
   8  -1  -2  172.48   18.10
  -8  -1   2  121.29   15.30
   8  -1  -2  144.79   16.10
  -8  -1   2  147.59   15.00
   8  -1  -2  152.88   15.70
   8   1  -2  145.59   15.30
   8   1  -2  145.99   15.70
   8   1  -2  148.39   17.80
  -8   1   2  150.58   15.40
  -8   1   2  145.69   15.80
   8   1  -2  154.08   18.90
  -8   1   2  146.89   16.40
   7  -1  -2 1303.87  127.39
  -7  -1   2 1195.98  126.59
  -7  -1   2 1294.37  126.99
   7  -1  -2 1366.26  127.19
  -7   1   2 1240.28  127.09
   7   1  -2 1336.07  126.89
   7   1  -2 1194.38  127.39
  -7   1   2 1370.26  127.69
   7   1  -2 1279.97  127.09
   6  -1  -2   85.49   10.20
   6  -1  -2   72.99    8.20
  -6  -1   2   77.49    7.50
  -6  -1   2   74.29    8.00
  -6  -1   2   58.49    7.60
   6  -1  -2   72.89    8.60
   6   1  -2   58.79    9.60
  -6   1   2   77.09    9.10
   6   1  -2   72.69    8.00
   6   1  -2   62.49    8.30
  -6   1   2   69.89    7.80
   5  -1  -2  199.08   18.60
  -5  -1   2  169.28   18.10
   5  -1  -2  205.98   18.90
  -5  -1   2  177.58   18.50
   5   1  -2  164.88   18.30
  -5   1   2  168.98   18.60
  -5   1   2  191.18   18.40
   5   1  -2  178.58   19.30
   5   1  -2  179.08   18.80
  -4  -1   2   27.90    3.80
   4  -1  -2   33.60    5.30
  -4  -1   2   35.90    4.20
   4  -1  -2   35.40    4.30
   4  -1  -2   37.00    4.80
  -4   1   2   25.80    3.90
  -4   1   2   28.20    3.90
  -4   1   2   33.90    5.60
   4   1  -2   34.90    5.50
  -4   1   2   23.90    4.20
   4   1  -2   28.20    3.90
  -3  -1   2  442.56   46.20
   3  -1  -2  470.95   47.10
  -3  -1   2  467.35   46.30
  -3  -1   2  470.75   46.40
   3  -1  -2  519.15   46.50
   3  -1  -2  480.85   46.70
   3   1  -2  494.45   46.70
  -3   1   2  452.95   46.60
  -3   1   2  475.35   46.40
   3   1  -2  419.96   46.40
   2  -1  -2    4.10    1.80
   2  -1  -2    5.90    2.40
  -2  -1   2    4.90    1.50
  -2  -1   2    2.80    1.40
   2  -1  -2    3.60    1.50
  -2   1   2    3.80    1.30
   2   1  -2    3.90    1.60
   2   1  -2    3.60    2.40
  -2   1   2    3.20    2.50
  -2   1   2    3.40    1.50
   1  -1  -2 2631.94  254.27
   1  -1  -2 2429.36  253.97
  -1  -1   2 2697.13  254.07
   0  -1   2 2038.60  192.68
   0  -1  -2 1971.10  192.58
   0  -1   2 1972.00  192.48
   0   1   2 1946.91  192.48
   0   1  -2 1866.81  192.58
  -1  -1  -2 2015.70  178.48
   1  -1   2 1641.34  178.88
   1  -1   2 1844.42  178.98
   1  -1   2 1869.71  178.68
  -1   1  -2 1624.54  178.88
  -1   1  -2 1688.23  178.78
   1   1   2 1634.64  178.58
   1   1   2 2023.90  178.78
  -1   1  -2 2019.40  178.88
  -2  -1  -2 1286.87  148.89
   2  -1   2 1531.45  149.59
   2  -1   2 1589.84  149.19
   2  -1   2 1518.35  149.49
  -2   1  -2 1330.67  149.29
  -2   1  -2 1644.44  149.49
  -2   1  -2 1602.14  149.59
   2   1   2 1638.04  149.09
   2   1   2 1514.35  149.19
  -3  -1  -2 4455.15  509.75
  -3  -1  -2 4715.43  509.85
  -3  -1  -2 5204.28  509.85
   3  -1   2 5329.17  510.55
   3  -1   2 5338.67  510.45
   3  -1   2 5383.66  510.15
  -3   1  -2 5521.15  510.55
  -3   1  -2 4966.30  510.05
  -3   1  -2 5215.48  510.15
  -3   1  -2 5827.02  510.45
   4  -1   2 2893.71  277.67
  -4  -1  -2 2898.81  277.47
   4  -1   2 3008.40  278.07
  -4   1  -2 2778.42  277.67
  -4   1  -2 2887.51  278.07
   4   1   2 2610.54  277.57
   4   1   2 2666.93  277.67
  -4   1  -2 2740.23  277.67
  -4   1  -2 2937.81  278.07
   5  -1   2   46.60    5.60
   5  -1   2   46.40    6.50
  -5  -1  -2   39.20    4.60
  -5  -1  -2   43.20    5.10
  -5  -1  -2   34.80    5.10
   5  -1   2   49.30    8.10
  -5   1  -2   46.80    5.50
   5   1   2   44.30    5.60
   5   1   2   50.79    6.00
   5   1   2   42.40    7.50
  -5   1  -2   40.20    6.10
  -5   1  -2   40.40    5.30
  -6  -1  -2  723.73   72.99
   6  -1   2  747.73   73.99
  -6  -1  -2  766.32   73.29
   6  -1   2  831.22   75.39
   6   1   2  777.02   73.69
  -6   1  -2  722.43   73.29
  -6   1  -2  727.23   73.89
  -6   1  -2  762.42   73.39
   6   1   2  713.33   73.59
   6   1   2  638.64   74.09
  -7  -1  -2  361.56   36.00
   7  -1   2  377.96   38.60
   7  -1   2  380.96   36.30
  -7  -1  -2  370.16   35.60
   7  -1   2  380.86   36.90
  -7   1  -2  352.26   36.10
   7   1   2  395.76   36.70
  -7   1  -2  352.36   36.70
   7   1   2  329.87   35.80
   7   1   2  298.97   37.50
   7   1   2  342.17   36.50
  -8  -1  -2  124.59   14.50
   8  -1   2  149.09   18.60
   8  -1   2  153.68   15.10
  -8  -1  -2  142.09   14.10
   8  -1   2  124.49   15.50
   8   1   2  152.98   15.50
   8   1   2  108.29   15.70
   8   1   2  111.09   17.20
  -8   1  -2  145.29   15.50
   8   1   2  130.89   14.40
  -8   1  -2  153.58   14.80
  -8   1  -2  148.19   14.70
   9  -1   2    3.60    6.60
   9  -1   2    7.40    3.30
  -9  -1  -2    9.20    2.20
   9  -1   2    5.30    3.70
  -9   1  -2    5.20    3.60
   9   1   2    4.70    2.40
   9   1   2   10.50    4.10
  -9   1  -2    7.20    2.80
   9   1   2    5.20    6.00
  10  -1   2   97.79   11.80
 -10  -1  -2  106.09   10.50
  10  -1   2   97.09   15.60
  10  -1   2   82.79   12.10
  10   1   2   83.99   15.50
  10   1   2   94.89   12.80
 -10   1  -2   83.49   11.80
  10   1   2  105.19   11.30
 -10   1  -2  113.29   11.50
 -10   1  -2  104.09   11.40
  11  -1   2   13.40    9.40
 -11  -1  -2   37.70    4.60
  11  -1   2   23.70    6.20
  11  -1   2   35.00    6.10
 -11   1  -2   33.70    5.30
  11   1   2   28.80    7.10
  11   1   2   29.90    5.20
 -11   1  -2   18.50    5.00
  11   1   2   27.30    9.90
 -12  -1  -2    1.20    3.30
  12  -1   2   -5.30    3.60
 -12  -1  -2   -3.20    1.80
  12  -1   2   -0.80    4.20
 -12   1  -2    4.70    3.30
 -12   1  -2   -5.60    2.90
  12   1   2   -4.80    7.40
 -12   1  -2    2.20    3.90
  12   1   2    6.30    5.20
  12   1   2   -5.10    3.20
  13  -1   2    5.90    5.20
 -13  -1  -2    7.90    2.60
  13  -1   2   14.10    9.40
  13  -1   2    2.80    4.20
  13   1   2    1.30    6.00
  13   1   2    8.70    4.00
  13   1   2    8.50    9.90
 -13   1  -2   11.00    4.20
 -13   1  -2    4.00    5.00
  14  -1   2   10.00    4.70
  14  -1   2    0.10    5.30
  14  -1   2   -1.10    8.60
 -14  -1  -2    1.90    2.20
  14   1   2    1.20    8.90
  14   1   2   -2.00    4.40
  14   1   2   17.00    7.20
 -14   1  -2    1.60    3.70
 -14   1  -2   -0.30    5.50
  15  -1   2   -0.90    6.80
 -15  -1  -2   10.40    2.80
  15  -1   2  -10.00    8.00
  15  -1   2   12.90    5.10
  15   1   2    6.10   10.00
 -15   1  -2    8.80    4.20
  15   1   2   -2.70    9.30
 -15   1  -2    2.80    6.80
  15   1   2   11.00    4.90
 -16  -1  -2    0.80    2.30
  16  -1   2   -4.70    9.60
  16  -1   2    0.70    4.50
  16   1   2  -13.50    7.90
  16   1   2    4.70    5.80
 -16   1  -2    2.40    3.50
 -16   1  -2   -2.10   15.30
  17  -1   2    3.40    4.50
 -17  -1  -2   -0.10    1.90
  17   1   2  -11.60    8.60
 -17   1  -2    2.30    3.50
  18  -1   2    7.70   11.40
  18  -1   2   -2.20    3.90
  18   1   2  -13.10    6.90
 -18   1  -2   -2.10    3.10
  19  -1   2    4.10    4.30
  19   1   2    7.00    9.00
 -19   1  -2    2.90    3.90
  19  -2  -2   -0.80    4.00
  19   2  -2    7.10    6.30
 -19   2   2   -1.20    3.00
  18  -2  -2    2.70    4.60
 -18   2   2    1.00    3.50
  18   2  -2   -1.70    7.00
  17  -2  -2   -6.00    4.40
 -17   2   2   -4.80    3.60
  17   2  -2    1.30    7.20
  16  -2  -2   -1.60    4.80
 -16   2   2    0.10    3.50
  16   2  -2   -2.70    7.50
  15  -2  -2    5.10    6.30
  15  -2  -2    3.40    7.70
 -15   2   2   -5.00    5.60
  15   2  -2   -1.70    7.70
 -15   2   2    3.70    5.20
  15   2  -2    4.90   10.40
 -15   2   2    3.80    4.70
  14  -2  -2   12.80    6.10
  14  -2  -2   -7.90    3.40
  14   2  -2    2.10    5.90
 -14   2   2   -0.40    3.30
 -14   2   2    7.20    5.30
 -14   2   2    1.50    4.40
  14   2  -2    8.20    8.70
  13  -2  -2    5.30    4.50
  13  -2  -2   -1.90    5.20
 -13   2   2    2.30    4.10
 -13   2   2    2.20    3.50
  13   2  -2    9.40    8.40
 -13   2   2    7.80    5.10
  13   2  -2    4.30    6.00
  12  -2  -2   22.10    6.70
  12  -2  -2   13.40    5.20
 -12   2   2   16.80    6.40
  12   2  -2   24.80    9.00
  12   2  -2   27.30    7.30
 -12   2   2   18.50    4.80
 -12   2   2   19.10    5.50
  11  -2  -2   68.79    9.60
  11  -2  -2   53.79    8.90
 -11   2   2   66.79    9.40
 -11   2   2   49.99    9.50
  11   2  -2   55.39   11.00
  11   2  -2   51.19    9.60
 -11   2   2   62.79    8.50
  10  -2  -2   38.20    6.50
  10  -2  -2   41.40    7.30
  10   2  -2   48.20    9.20
 -10   2   2   29.30    6.90
 -10   2   2   48.40    8.40
  10   2  -2   42.80    7.60
   9  -2  -2   53.09    7.60
   9  -2  -2   59.19    8.20
   9   2  -2   53.09    7.90
  -9   2   2   52.89    7.10
  -9   2   2   45.80    8.40
   9   2  -2   40.70    7.50
  -9   2   2   68.19    8.40
   9   2  -2   40.00    8.70
   8  -2  -2    3.20    3.10
   8  -2  -2    3.60    3.10
   8   2  -2    0.60    3.80
  -8   2   2    4.00    2.80
   8   2  -2    3.50    3.10
  -8   2   2   -1.50    3.10
   8   2  -2    2.90    4.90
   7  -2  -2    3.40    2.90
   7  -2  -2   -0.50    2.50
   7   2  -2    0.10    2.50
   7   2  -2    3.80    4.50
  -7   2   2    4.10    2.40
   7   2  -2    2.00    2.50
  -7   2   2    2.30    3.30
  -7   2   2    2.80    2.60
   6  -2  -2  583.24   55.49
   6  -2  -2  531.45   55.09
  -6   2   2  570.34   54.99
  -6   2   2  513.65   55.59
   6   2  -2  584.84   55.09
   6   2  -2  486.05   55.09
   6   2  -2  590.54   54.79
  -6   2   2  545.55   54.99
   5  -2  -2  175.18   18.60
   5  -2  -2  177.98   18.80
  -5   2   2  174.38   18.40
  -5   2   2  177.48   19.30
   5   2  -2  172.68   18.00
  -5   2   2  174.28   18.40
   5   2  -2  196.38   18.50
   4  -2  -2    0.30    2.00
   4  -2  -2    1.00    2.20
   4   2  -2    3.20    1.80
  -4   2   2   -0.10    2.70
  -4   2   2    2.80    1.90
  -4   2   2   -0.70    2.10
  -4   2   2   -0.20    1.60
   4   2  -2    1.80    1.30
   3  -2  -2   17.90    2.80
   3  -2  -2   16.30    3.00
   3   2  -2   14.90    2.50
  -3   2   2   16.90    3.00
  -3   2   2   16.10    2.80
   2  -2  -2  270.87   25.70
   2  -2  -2  243.28   26.00
   2  -2  -2  258.87   25.80
  -2   2   2  287.07   25.70
  -2   2   2  268.67   26.30
  -2   2   2  220.18   25.90
   2   2  -2  261.17   25.80
   2   2  -2  247.68   25.70
   1  -2  -2  332.07   35.50
   1  -2  -2  351.96   35.40
   1  -2  -2  314.27   35.40
   1   2  -2  339.27   35.80
  -1   2   2  400.16   36.00
  -1   2   2  367.06   36.20
   1   2  -2  409.96   35.70
   0  -2   2  115.39   13.10
   0  -2   2  112.99   13.20
   0  -2   2  130.49   13.00
   0   2  -2  135.49   13.60
   0   2   2  129.79   13.20
   0   2   2  153.98   13.50
   1  -2   2  183.78   20.40
   1  -2   2  197.78   20.00
   1  -2   2  178.68   20.40
   1   2   2  200.38   20.00
  -1   2  -2  209.98   20.60
   1   2   2  193.78   19.80
  -1   2  -2  229.68   20.50
   2  -2   2  206.68   20.30
   2  -2   2  216.28   20.60
  -2   2  -2  201.68   20.90
  -2   2  -2  181.28   20.20
  -2   2  -2  224.28   20.50
   2   2   2  173.98   19.70
   2   2   2  181.38   19.80
  -2   2  -2  222.98   20.70
   3  -2   2  164.38   17.80
  -3   2  -2  161.98   17.40
   3   2   2  174.68   17.00
   3   2   2  162.98   16.80
  -3   2  -2  171.18   19.00
  -3   2  -2  181.28   18.00
  -3   2  -2  172.78   17.70
   4  -2   2  333.27   35.00
   4  -2   2  357.76   35.40
   4   2   2  340.57   34.40
  -4   2  -2  338.87   34.90
  -4   2  -2  345.97   35.10
  -4   2  -2  343.97   35.40
   4   2   2  370.26   34.50
   5  -2   2  832.92   81.89
   5  -2   2  787.42   81.49
  -5   2  -2  835.82   81.49
   5   2   2  778.62   80.89
  -5   2  -2  841.22   81.39
   5   2   2  922.41   80.99
  -5   2  -2  732.93   82.69
   6  -2   2  206.18   21.90
   6  -2   2  215.68   21.60
   6   2   2  236.28   21.10
  -6   2  -2  185.58   21.80
   6   2   2  181.18   21.20
  -6   2  -2  212.38   21.50
   6   2   2  190.28   21.00
  -6   2  -2  214.98   21.40
   7  -2   2   62.89    8.50
   7  -2   2   53.69    7.90
  -7   2  -2   59.99    8.60
   7   2   2   53.19    7.40
  -7   2  -2   57.79    7.70
   7   2   2   67.19    7.70
   7   2   2   54.59    9.30
  -7   2  -2   70.89    8.00
   8  -2   2    1.10    3.30
   8  -2   2    9.50    3.50
   8   2   2   10.80    3.70
  -8   2  -2    4.50    2.80
  -8   2  -2    8.80    3.30
  -8   2  -2    3.70    3.80
   8   2   2    9.00    5.60
   8   2   2    4.50    4.70
   9  -2   2   26.00    5.60
   9  -2   2   18.30   13.40
  -9   2  -2   28.80    4.90
   9   2   2   27.30    7.60
  -9   2  -2   18.80    5.30
   9   2   2   28.40    7.50
   9   2   2   16.70    5.20
  -9   2  -2   38.30    5.50
  10  -2   2   39.20    7.30
  10  -2   2   29.20    6.10
 -10   2  -2   48.60    6.50
  10   2   2   38.70    7.00
 -10   2  -2   22.20    6.20
  10   2   2   35.80    9.40
 -10   2  -2   39.60    6.50
  11  -2   2   -0.80    4.30
  11  -2   2    9.20    4.30
 -11   2  -2    6.30    4.00
  11   2   2    4.30    5.30
 -11   2  -2    7.90    7.60
 -11   2  -2    6.80    4.50
  11   2   2   12.30    7.80
  12  -2   2   18.10    6.70
  12  -2   2   30.50    6.00
 -12   2  -2   34.80    5.80
 -12   2  -2   26.20    6.20
  12   2   2   46.00   11.00
  12   2   2   19.00    7.70
 -12   2  -2   20.30    6.40
  13  -2   2   13.10    6.40
  13  -2   2   19.20    5.70
 -13   2  -2   13.00    5.30
 -13   2  -2    9.40    5.60
 -13   2  -2   22.40    5.60
  13   2   2   12.00   10.20
  13   2   2   25.50    7.80
  14  -2   2    6.00    8.20
  14  -2   2   -3.20    4.30
  14   2   2   -6.00    7.80
 -14   2  -2    7.10    4.20
  14   2   2    2.00    8.70
 -14   2  -2    4.30    6.50
 -14   2  -2    2.40    4.50
  15  -2   2   -4.60    4.30
  15   2   2   -2.30    7.80
 -15   2  -2   -1.90    3.80
  16  -2   2    2.90    4.40
  16   2   2   -0.40    8.20
 -16   2  -2   -1.00    3.80
  17  -2   2    5.80    4.30
  17   2   2   -2.90    7.20
 -17   2  -2   -0.40    3.50
  18  -2   2   -0.30    5.10
  18   2   2   -1.10    7.60
 -18   2  -2   -3.70    3.50
  19  -2   2   -3.20    3.80
 -19   2  -2   -2.90    3.00
  18  -3  -2    5.90    4.00
 -18   3   2   -8.20    3.20
  17  -3  -2    0.10    5.00
  17   3  -2   -6.90    7.70
 -17   3   2    2.30    4.00
  16  -3  -2   -1.40    4.40
  16   3  -2    0.60    6.50
 -16   3   2   15.10    8.20
 -16   3   2    3.20    3.90
  15  -3  -2   11.50    5.20
 -15   3   2    0.70    5.20
 -15   3   2    1.50    3.70
  15   3  -2    7.40    7.70
  14  -3  -2    3.10    5.00
  14   3  -2    6.70    7.40
 -14   3   2    3.30    5.00
 -14   3   2    5.30    3.90
 -13   3   2    0.20    4.60
  13   3  -2   -0.40    7.40
 -13   3   2   -3.10    3.50
  12  -3  -2   11.60    5.50
  12  -3  -2    3.80   10.00
 -12   3   2    7.60    4.70
  12   3  -2    3.00    8.20
 -12   3   2   21.80    6.00
  11   3  -2   81.09   13.70
 -11   3   2   50.29    9.90
  10  -3  -2  120.89   13.30
  10   3  -2   75.09   14.90
 -10   3   2  103.99   14.10
 -10   3   2  105.59   12.80
   9  -3  -2    9.40    4.90
   9  -3  -2   16.90    4.80
  -9   3   2    3.40    4.40
  -9   3   2   15.50    5.40
  -9   3   2    7.40    3.70
   9   3  -2    7.10    5.80
   8  -3  -2    9.50    3.90
   8  -3  -2    4.90    4.30
  -8   3   2   15.80    5.20
   8   3  -2    3.00    5.50
  -8   3   2    4.10    3.40
   7  -3  -2   91.49   11.10
  -7   3   2   94.29   11.20
  -7   3   2   93.49   12.00
  -7   3   2   97.69   11.10
   7   3  -2   86.39   11.60
   6  -3  -2  107.09   12.80
  -6   3   2  124.79   13.80
  -6   3   2  112.69   13.10
  -6   3   2  121.59   14.10
   5  -3  -2   81.49    9.00
  -5   3   2   87.89    9.40
  -5   3   2   80.79   10.20
  -5   3   2   63.69    9.50
   4  -3  -2    5.00    1.80
   4  -3  -2   -1.00    2.60
  -4   3   2   -0.90    3.00
  -4   3   2    3.20    3.10
  -4   3   2    3.10    2.40
   3  -3  -2  113.39   12.20
  -3   3   2  129.89   14.20
   3   3  -2   99.79   12.40
  -3   3   2  122.49   13.90
  -3   3   2  127.29   12.90
  -3   3   2  129.79   13.60
   3   3  -2  129.59   12.20
  -2   3   2   88.19    9.70
   2   3  -2   92.69    9.30
  -2   3   2   95.49   10.40
  -2   3   2   86.59   10.70
   2   3  -2   80.99    9.70
  -1   3   2    9.10    2.00
   1   3  -2    6.30    2.70
  -1   3   2    5.20    3.70
  -1   3   2    7.50    2.50
   1   3  -2   11.20    3.20
   0   3   2   21.10    2.90
   0   3   2   21.40    3.50
   0   3  -2   13.30    3.90
   0   3   2   18.20    3.40
   0   3  -2   20.80    3.80
   1   3   2   62.89    7.00
  -1   3  -2   63.99    8.00
   1   3   2   67.69    7.00
  -1   3  -2   70.39    8.00
   2  -3   2    4.20    1.50
  -2   3  -2    9.90    3.00
  -2   3  -2    8.20    3.00
  -2   3  -2    0.50    4.00
  -2   3  -2    3.80    3.00
   3  -3   2   28.70    4.30
  -3   3  -2   37.30    5.90
  -3   3  -2   32.60    5.30
   4  -3   2   18.50    3.40
  -4   3  -2   20.70    4.00
  -4   3  -2   18.80    4.50
  -4   3  -2   23.20    4.20
   5  -3   2    2.00    2.60
   5  -3   2   -4.80    2.40
  -5   3  -2    8.50    3.90
  -5   3  -2    6.20    3.10
  -5   3  -2    5.30    2.90
   6  -3   2   -1.40    2.90
   6  -3   2    0.90    3.30
  -6   3  -2   -0.40    2.70
  -6   3  -2    0.10    3.40
  -6   3  -2   -6.50    2.60
   7  -3   2   58.39    8.00
  -7   3  -2   60.29    8.80
  -7   3  -2   43.30    7.70
   7   3   2   46.70    7.90
   8  -3   2   52.49    8.30
  -8   3  -2   63.49    8.10
  -8   3  -2   44.60    8.80
   9  -3   2    6.20    4.30
   9  -3   2    6.70    4.90
  -9   3  -2    2.90    4.30
  -9   3  -2    1.50    3.90
  -9   3  -2    2.40    3.60
   9   3   2   -5.70    5.80
  10  -3   2    3.90    3.50
  10  -3   2   -7.50    5.90
 -10   3  -2   -2.30    3.70
 -10   3  -2   -1.30    3.60
 -10   3  -2    2.10    3.40
  10   3   2   -8.40    6.30
  11  -3   2   -3.30    7.80
  11  -3   2    6.80    4.60
 -11   3  -2    7.60    4.00
 -11   3  -2    4.30    5.00
  11   3   2    9.50    7.50
  12  -3   2    5.10    4.60
  12  -3   2    7.10   10.10
 -12   3  -2    8.50    5.20
 -12   3  -2    3.10    4.90
  12   3   2    6.00    7.90
 -12   3  -2    3.70    3.80
  13  -3   2    2.40    3.90
 -13   3  -2   -1.00    4.40
  13   3   2   -4.50    7.10
 -13   3  -2    1.80    3.70
  14  -3   2    6.40    4.30
 -14   3  -2    2.60    5.10
 -14   3  -2   -7.30    3.50
  14   3   2   -1.90    7.00
  15  -3   2    4.50    4.30
  15   3   2    6.90    7.40
 -15   3  -2   -0.70    3.30
 -15   3  -2    3.60    5.90
  16  -3   2   -1.70    4.10
 -16   3  -2    3.60    3.80
  16   3   2    1.10    7.00
  17  -3   2   -4.50    3.50
 -17   3  -2    0.20    3.50
  17   3   2    6.60    6.20
  15  -4  -2    1.20    3.30
  15   4  -2   -3.70    5.40
 -15   4   2    1.70    4.00
  14  -4  -2    6.50    4.60
 -14   4   2    1.00    5.90
  14   4  -2   11.20    7.30
 -14   4   2   12.00    4.60
  13  -4  -2    1.60    3.80
 -13   4   2    1.50    4.90
  13   4  -2  -11.50    5.40
 -13   4   2   -4.00    4.50
  12  -4  -2   -4.00    3.30
 -12   4   2    1.10    4.20
 -12   4   2   -6.20    4.30
  12   4  -2   -1.50    5.50
  11  -4  -2    0.10    3.20
 -11   4   2   -2.80    4.30
  11   4  -2   -3.10    5.50
 -11   4   2    5.40    5.00
  10  -4  -2    1.80    3.30
 -10   4   2    6.10    5.20
 -10   4   2   -2.60    4.60
   9  -4  -2    9.80    3.40
  -9   4   2   10.30    5.70
  -9   4   2   24.00    6.70
  -9   4   2    2.40    5.60
   8  -4  -2   16.20    3.40
  -8   4   2   21.20    7.90
  -8   4   2    7.20    5.20
   8   4  -2   13.40    5.10
   7  -4  -2   10.00    2.30
  -7   4   2   13.40    4.90
   7   4  -2    1.90    4.00
  -6   4   2   40.90    6.70
  -6   4   2   25.00    6.00
  -5   4   2   20.20    4.40
  -5   4   2   13.50    4.80
  -4   4   2    6.90    3.90
  -4   4   2   18.10    4.20
  -3   4   2   14.70    3.70
  -3   4   2   10.40    3.70
   2   4  -2    6.90    3.40
  -2   4   2   16.40    3.50
  -2   4   2    9.40    3.00
   1   4  -2    2.70    2.40
  -1   4   2    1.00    2.20
   0   4   2   70.99    8.80
   0   4  -2   80.49    9.10
  -1   4  -2  180.08   19.20
   1   4   2  169.78   18.60
  -1   4  -2  192.58   19.10
   2   4   2  146.89   15.30
  -2   4  -2  162.08   16.50
  -2   4  -2  141.49   16.40
  -3   4  -2  135.09   15.60
  -3   4  -2  139.99   15.50
  -4   4  -2   27.50    5.20
  -4   4  -2   19.60    5.20
  -5   4  -2    8.70    4.40
  -5   4  -2   15.40    4.10
   6  -4   2   13.90    2.90
  -6   4  -2   22.90    4.90
  -6   4  -2   10.10    4.70
   7  -4   2   -4.50    2.30
  -7   4  -2   -6.20    4.00
  -7   4  -2    3.80    3.30
  -7   4  -2   -2.00    3.80
   8  -4   2   -1.60    2.70
  -8   4  -2   -4.00    3.90
   8   4   2    2.30    5.70
  -8   4  -2    0.20    3.30
  -8   4  -2   -1.40    4.30
   9  -4   2   -0.70    3.30
  -9   4  -2    3.40    4.20
   9   4   2   16.90    6.00
  -9   4  -2    3.00    4.10
  10  -4   2    0.40    3.20
 -10   4  -2   -3.90    3.60
  10   4   2   -8.00    6.20
  11  -4   2    3.90    3.50
 -11   4  -2    3.80    4.90
 -11   4  -2    4.60    3.80
  12  -4   2    0.40    3.60
 -12   4  -2   -4.90    3.70
 -12   4  -2    1.50    4.90
  12   4   2   -6.10    6.10
  13  -4   2    1.00    3.80
  13   4   2   -1.40    6.50
 -13   4  -2    1.10    4.40
 -13   4  -2   -6.90    4.80
  14  -4   2    2.50    3.60
 -14   4  -2    5.80    4.70
 -14   4  -2    4.80    3.60
  14   4   2    0.30    5.80
  15  -4   2   -1.30    3.50
 -15   4  -2   -0.10    3.60
 -11   5   2   -1.60    3.80
 -10   5   2    0.10    5.00
  -9   5   2    2.70    4.30
  -8   5   2    3.60    4.70
  -7   5   2    8.10    5.20
  -6   5   2   -0.50    4.00
   5   5  -2    1.30    2.40
  -5   5   2    0.50    4.20
   4   5  -2    3.40    2.30
  -4   5   2   -3.40    4.10
   3   5  -2   -1.10    2.20
   2   5  -2    4.20    2.50
   1   5  -2   25.60    4.70
   0   5  -2   17.40    4.00
  -1   5  -2    5.40    2.90
  -2   5  -2    3.40    3.10
   3   5   2    4.80    4.20
  -3   5  -2   14.30    4.00
  -4   5  -2    0.60    3.20
  -5   5  -2   -1.60    2.50
  -6   5  -2    0.10    3.20
  -7   5  -2    3.40    3.60
  -9   5  -2    0.40    4.30
 -10   5  -2    7.10    4.80
 -11   5  -2    0.10    3.50
  -1   6   2    3.00    4.40
 -20   0   3    0.70    2.10
  20   0  -3    3.10    4.80
  20   0  -3   -8.70    7.40
 -19   0   3    0.00    2.30
  19   0  -3    5.40    5.10
  19   0  -3   17.30    8.50
  18   0  -3   -4.80    4.60
  18   0  -3   -5.10    8.00
 -18   0   3   -1.10    2.50
  17   0  -3   -1.60    7.70
 -17   0   3    3.50    3.10
  17   0  -3   -2.70    4.60
  16   0  -3    0.00    4.50
  16   0  -3    8.70    8.50
  16   0  -3   -3.40    5.40
 -16   0   3   -0.70    2.80
  15   0  -3    7.20    4.80
  15   0  -3   -0.30    8.50
  15   0  -3    1.10    4.10
 -15   0   3   -3.10    2.60
 -15   0   3    3.90    5.70
  14   0  -3    4.10    9.40
 -14   0   3   -0.50    4.00
  14   0  -3    5.70    4.80
 -14   0   3    3.20    3.10
  14   0  -3   -2.90    4.20
  13   0  -3    0.50    6.90
 -13   0   3   -1.90    3.30
  13   0  -3   -1.70    7.90
  13   0  -3    1.80    3.90
 -13   0   3   -1.50    2.60
  12   0  -3    1.10    3.50
 -12   0   3    0.40    2.50
 -12   0   3   -6.50    3.10
  12   0  -3   -5.60    2.90
  12   0  -3    4.70    7.60
 -11   0   3    0.70    3.10
  11   0  -3    1.10    3.10
  11   0  -3    4.10    6.90
  11   0  -3   -6.40    2.90
 -11   0   3    1.40    2.40
 -10   0   3    1.80    3.20
  10   0  -3    0.20    2.90
  10   0  -3   -0.50    6.10
  10   0  -3   -2.70    2.70
 -10   0   3    2.20    2.10
  -9   0   3    0.20    1.80
  -9   0   3   -0.80    3.40
   9   0  -3    5.20    2.70
   9   0  -3    0.40    6.10
   9   0  -3    0.70    2.80
  -9   0   3   -4.10    2.60
   8   0  -3    4.20    2.50
  -8   0   3   -0.10    1.70
  -8   0   3    0.50    3.00
   8   0  -3    1.00    2.70
   8   0  -3   -3.90    5.50
  -8   0   3   -2.60    3.00
  -7   0   3   -2.10    2.90
   7   0  -3   -1.70    5.30
  -7   0   3   -0.10    2.60
  -7   0   3    0.50    2.50
   7   0  -3    0.40    2.40
   7   0  -3    1.20    2.20
   6   0  -3   -1.30    5.00
   6   0  -3    1.50    2.60
  -6   0   3   -0.80    1.40
  -6   0   3   -3.00    2.80
   6   0  -3    1.10    2.00
  -6   0   3   -2.60    2.50
   6   0  -3    0.00    2.30
   5   0  -3    0.10    2.20
  -5   0   3    2.10    1.40
   5   0  -3    0.50    4.50
  -5   0   3    0.70    3.00
  -5   0   3    0.60    2.60
   5   0  -3   -1.80    1.80
   5   0  -3    2.30    2.40
  -5   0   3   -1.40    1.50
  -4   0   3   -2.60    1.40
   4   0  -3   -0.60    4.00
   4   0  -3    1.20    1.50
   4   0  -3   -1.90    2.00
  -4   0   3    0.00    1.20
  -4   0   3    3.00    3.00
   4   0  -3    0.10    2.60
   3   0  -3    3.00    3.40
  -3   0   3    0.50    1.10
   3   0  -3    0.10    2.00
  -3   0   3    0.60    1.50
   3   0  -3    3.30    2.60
   3   0  -3   -0.80    1.50
  -2   0   3   -0.60    2.30
   2   0  -3   -0.90    1.90
  -2   0   3    0.70    1.40
   2   0  -3   -2.20    2.20
   1   0  -3   -1.70    2.30
  -1   0   3    1.70    2.50
  -1   0   3    0.00    1.40
   1   0  -3    0.30    1.80
   0   0  -3    0.10    2.40
   0   0   3    0.60    1.40
   0   0  -3   -0.30    1.80
   0   0   3    0.40    2.80
  -1   0  -3    1.10    1.80
   1   0   3   -0.10    1.60
  -1   0  -3    0.10    2.00
   2   0   3   -0.30    2.00
  -2   0  -3    0.80    1.30
   2   0   3   -2.10    4.00
  -2   0  -3    0.50    2.10
  -2   0  -3    0.80    2.40
   2   0   3    0.00    2.50
  -3   0  -3   -1.10    3.00
  -3   0  -3   -0.40    1.40
  -3   0  -3    0.00    2.30
   3   0   3   -0.60    2.10
   3   0   3    3.30    4.90
   3   0   3   -0.30    1.40
   3   0   3   -0.50    2.60
  -4   0  -3   -1.70    1.50
  -4   0  -3    1.00    2.50
  -4   0  -3   -2.10    2.20
   4   0   3    0.00    2.80
   4   0   3    0.30    1.70
   4   0   3   -0.50    2.40
   4   0   3   -2.30    4.80
  -5   0  -3    2.10    1.80
   5   0   3    3.80    2.80
   5   0   3   -0.90    4.80
   5   0   3   -2.30    2.70
  -5   0  -3    2.50    2.70
   5   0   3   -1.00    1.60
   6   0   3    1.80    2.90
   6   0   3   -0.10    5.30
   6   0   3   -2.20    1.70
  -6   0  -3   -0.20    1.70
  -6   0  -3    0.70    2.60
   6   0   3   -1.20    2.90
   7   0   3   -0.70    3.00
   7   0   3   -2.80    5.40
  -7   0  -3   -2.80    2.60
  -7   0  -3    1.00    1.70
   7   0   3    0.50    2.00
  -8   0  -3    2.20    2.90
   8   0   3    4.20    5.40
   8   0   3    0.80    3.40
  -8   0  -3   -0.90    1.80
   8   0   3    1.00    2.10
  -9   0  -3    0.70    3.00
   9   0   3   -1.30    6.00
   9   0   3    1.60    3.30
  -9   0  -3   -0.50    1.70
   9   0   3    2.70    2.60
 -10   0  -3    1.60    3.00
  10   0   3    5.40    8.10
  10   0   3   -0.70    3.30
  10   0   3   -0.20    3.00
 -10   0  -3   -0.50    2.30
 -11   0  -3    1.20    3.40
 -11   0  -3   -4.40    3.40
  11   0   3   -1.40   15.00
  11   0   3    5.00    4.10
  12   0   3    0.50    3.30
  12   0   3    2.10    7.90
  12   0   3   -0.80    4.00
 -12   0  -3   -3.50    2.50
 -12   0  -3    0.90    3.30
 -13   0  -3   -1.60    2.70
  13   0   3    1.20    4.90
  13   0   3   -4.40    3.10
 -13   0  -3   -1.20    3.90
  13   0   3  -11.20    7.90
  14   0   3   -2.10    3.70
  14   0   3   -0.70    7.70
 -14   0  -3   -1.20    2.60
  14   0   3   -2.50    4.60
 -14   0  -3    2.60    5.80
 -15   0  -3    0.00    3.00
  15   0   3   -5.60    7.50
  15   0   3    4.00    9.20
  15   0   3    7.30    4.20
  16   0   3   -4.90    4.30
 -16   0  -3    1.30    3.00
  16   0   3   -7.60    8.30
  17   0   3    5.00    8.70
  17   0   3   -1.00    4.30
 -17   0  -3   -3.10    2.50
  18   0   3    6.50    5.00
 -18   0  -3   -0.40    2.40
  18   0   3    8.20    8.30
 -19   0  -3    1.20    2.20
  19   0   3    2.30    7.00
  20  -1  -3   -1.90    4.40
 -20   1   3    0.70    2.80
  20   1  -3    5.20    7.10
  19  -1  -3    6.50    4.90
  19   1  -3   -6.50    7.10
 -19   1   3    0.10    3.20
  18  -1  -3    3.90    4.40
 -18  -1   3   -1.70    1.90
  18  -1  -3   11.60   10.90
 -18   1   3    0.10    3.30
  18   1  -3   -2.70    7.60
 -17  -1   3   10.50    2.60
  17  -1  -3   18.10    9.70
  17  -1  -3    2.00    5.10
  17   1  -3    6.70    5.70
 -17   1   3    9.90    4.50
  17   1  -3    2.70    9.00
  16  -1  -3   22.20   11.40
  16  -1  -3   34.60    7.90
  16  -1  -3   14.80    8.40
  16   1  -3   38.60   12.50
  16   1  -3   40.10    9.50
  16   1  -3   35.50    8.00
  15  -1  -3   27.10    7.30
  15  -1  -3   29.70    8.20
  15  -1  -3   50.59   12.20
  15   1  -3   24.30    7.90
 -15   1   3   20.50    7.70
  15   1  -3   36.20    7.60
  15   1  -3   41.20   11.40
  14  -1  -3   31.80    6.70
  14  -1  -3   21.50    7.60
 -14  -1   3   40.10    5.10
  14  -1  -3   25.20   10.40
  14   1  -3   43.50   11.80
 -14   1   3   43.00    6.70
  14   1  -3   16.20    7.60
  13  -1  -3   33.40   10.50
 -13  -1   3   39.70    5.00
  13  -1  -3   24.90    8.50
  13  -1  -3   32.90    6.30
  13   1  -3   32.10    6.50
 -13   1   3   30.90    5.50
  13   1  -3   19.70    9.90
  13   1  -3   16.40    6.50
  12  -1  -3    7.40    4.10
 -12  -1   3    7.60    3.40
  12  -1  -3    5.90    4.30
  12  -1  -3    1.40    7.20
 -12  -1   3    4.40    3.10
 -12   1   3   10.90    4.90
  12   1  -3   11.60    3.80
 -12   1   3    4.00    3.70
  12   1  -3    7.50    7.40
  12   1  -3    0.40    4.00
 -12   1   3    9.00    3.40
 -11  -1   3    3.20    2.40
 -11  -1   3    0.30    1.90
  11  -1  -3   -1.90    2.90
  11  -1  -3   -1.20    3.10
  11  -1  -3    5.20    6.70
 -11   1   3    3.20    3.60
 -11   1   3    2.00    3.30
 -11   1   3   -1.50    2.50
  11   1  -3    7.20    6.90
  11   1  -3   -1.40    3.30
  11   1  -3    2.20    2.80
  10  -1  -3   36.20    8.60
 -10  -1   3   25.90    3.90
  10  -1  -3   21.30    5.30
  10  -1  -3   23.70    4.80
 -10   1   3   34.20    4.80
  10   1  -3   30.40    4.80
 -10   1   3   22.10    5.40
  10   1  -3   20.00    7.60
 -10   1   3   23.40    4.90
  10   1  -3   25.70    5.20
   9  -1  -3  190.68   21.00
   9  -1  -3  213.38   20.70
   9  -1  -3  230.48   23.40
  -9  -1   3  217.58   19.90
  -9  -1   3  162.08   20.20
   9   1  -3  179.88   22.50
  -9   1   3  172.98   21.20
  -9   1   3  210.38   20.30
  -9   1   3  200.88   20.70
   9   1  -3  173.88   20.60
   9   1  -3  206.28   20.30
  -8  -1   3  845.82   76.99
   8  -1  -3  781.92   77.89
   8  -1  -3  760.32   77.49
  -8   1   3  727.63   77.99
   8   1  -3  739.03   77.49
   8   1  -3  760.52   78.49
  -8   1   3  799.62   77.29
   8   1  -3  866.81   77.39
  -8   1   3  753.92   77.49
   8   1  -3  743.93   78.09
   7  -1  -3   65.09    7.60
  -7  -1   3   57.99    6.70
  -7  -1   3   51.49    7.20
   7  -1  -3   74.09    9.80
   7  -1  -3   65.99    8.10
   7   1  -3   53.09    6.90
   7   1  -3   47.60    9.50
   7   1  -3   66.19    7.40
  -7   1   3   56.49    8.50
  -7   1   3   62.99    7.00
   7   1  -3   66.89    8.30
  -7   1   3   65.19    7.80
  -6  -1   3  332.47   31.40
  -6  -1   3  310.07   31.80
   6  -1  -3  305.97   32.00
   6  -1  -3  326.97   31.80
  -6   1   3  336.57   31.90
   6   1  -3  305.17   32.20
  -6   1   3  326.77   31.60
   6   1  -3  302.97   32.70
   6   1  -3  279.77   31.60
  -6   1   3  324.07   32.50
   5  -1  -3  169.38   16.10
  -5  -1   3  148.59   15.30
   5  -1  -3  158.68   15.80
  -5  -1   3  146.29   15.80
  -5  -1   3  136.79   15.50
  -5   1   3  142.29   15.50
  -5   1   3  165.18   16.70
   5   1  -3  155.58   16.60
   5   1  -3  141.79   15.60
  -5   1   3  169.88   16.00
   5   1  -3  144.09   16.10
  -4  -1   3  542.35   56.89
  -4  -1   3  602.74   56.99
   4  -1  -3  598.34   56.99
  -4  -1   3  566.44   56.69
   4  -1  -3  631.64   57.19
  -4   1   3  596.74   57.49
  -4   1   3  559.04   56.79
  -4   1   3  658.63   57.09
  -4   1   3  523.35   57.09
   4   1  -3  656.43   57.39
   4   1  -3  488.65   57.19
   4   1  -3  475.15   56.79
  -3  -1   3  164.58   19.00
   3  -1  -3  209.68   19.10
   3  -1  -3  179.48   19.20
  -3  -1   3  171.48   18.80
  -3  -1   3  178.38   18.70
   3  -1  -3  190.48   19.70
   3   1  -3  193.28   19.10
  -3   1   3  194.08   19.10
  -3   1   3  196.88   18.80
   3   1  -3  201.38   19.70
  -2  -1   3  127.49   15.40
  -2  -1   3  131.19   15.30
   2  -1  -3  156.58   16.20
   2  -1  -3  156.58   15.50
   2  -1  -3  162.38   15.60
   2   1  -3  148.49   16.20
  -2   1   3  169.38   15.60
   2   1  -3  172.58   15.90
  -1  -1   3  163.58   17.20
   1  -1  -3  186.68   17.20
   1  -1  -3  187.18   17.10
  -1  -1   3  159.08   17.00
   1   1  -3  173.48   17.40
   1   1  -3  148.99   17.20
   0  -1   3    6.80    2.40
   0  -1  -3   11.70    2.20
   0  -1   3    8.70    3.40
   0  -1   3    6.90    2.70
   0  -1  -3   13.70    2.70
   0  -1  -3    9.50    1.50
   0   1  -3    7.20    2.70
   0   1  -3    5.50    2.60
   0   1   3   12.00    3.00
   0   1   3   10.80    1.90
   0   1  -3    6.10    2.30
  -1  -1  -3 3561.64  320.17
  -1  -1  -3 3786.52  320.27
   1  -1   3 3142.49  320.27
   1  -1   3 3144.59  320.57
  -1  -1  -3 3098.19  320.07
   1   1   3 3345.37  320.27
  -1   1  -3 3444.26  320.57
  -1   1  -3 3025.10  320.57
  -1   1  -3 2793.62  320.37
   2  -1   3 7589.84  872.31
  -2  -1  -3 9723.73  872.01
   2  -1   3 9409.16  872.11
  -2  -1  -3 9776.02  871.91
   2  -1   3 8285.07  872.31
  -2  -1  -3 8937.61  871.81
  -2   1  -3 7567.34  872.01
  -2   1  -3 8994.70  872.31
  -2   1  -3 8514.55  872.11
  -2   1  -3 8943.41  872.41
   2   1   3 9974.70  872.01
  -3  -1  -3 4475.05  440.36
   3  -1   3 5043.50  440.66
   3  -1   3 4744.73  441.06
   3  -1   3 4193.58  440.96
  -3  -1  -3 5199.58  440.46
  -3   1  -3 4271.87  440.56
  -3   1  -3 4545.75  440.66
  -3   1  -3 4673.73  440.86
  -3   1  -3 3997.00  441.56
   3   1   3 4037.50  440.46
   3   1   3 4149.28  440.56
  -4  -1  -3  575.74   56.79
   4  -1   3  626.24   57.29
  -4  -1  -3  603.54   56.99
  -4  -1  -3  515.75   56.99
   4  -1   3  572.24   60.09
   4  -1   3  615.44   57.79
  -4   1  -3  560.24   57.19
   4   1   3  587.44   57.19
  -4   1  -3  575.54   57.19
   4   1   3  548.55   57.49
  -4   1  -3  573.24   57.69
  -4   1  -3  567.14   57.89
  -5  -1  -3  118.69   13.40
  -5  -1  -3  129.29   13.60
   5  -1   3  136.19   13.90
   5  -1   3  148.79   16.70
   5  -1   3  135.49   14.60
  -5  -1  -3  131.89   13.30
  -5   1  -3  124.89   14.30
   5   1   3  134.09   14.00
   5   1   3  107.19   14.90
  -5   1  -3  135.09   13.80
  -5   1  -3  138.09   13.90
   5   1   3  144.59   14.30
   6  -1   3  367.46   35.70
  -6  -1  -3  369.46   35.40
  -6  -1  -3  344.87   35.10
   6  -1   3  368.06   38.10
   6  -1   3  369.26   36.30
  -6   1  -3  363.06   35.60
  -6   1  -3  331.67   35.50
   6   1   3  340.67   35.80
   6   1   3  388.56   36.10
  -6   1  -3  297.77   35.80
   7  -1   3   79.19    9.40
   7  -1   3   60.49   12.00
  -7  -1  -3   68.49    7.40
   7  -1   3   71.39    8.40
  -7  -1  -3   64.39    7.80
   7   1   3   66.39   10.40
  -7   1  -3   72.19    9.00
  -7   1  -3   70.19    8.10
  -7   1  -3   74.99    8.30
   7   1   3   63.79    8.70
   7   1   3   78.59    9.10
   7   1   3   58.89    7.60
   8  -1   3   81.49   14.50
   8  -1   3  101.59   10.60
   8  -1   3   71.59   11.10
  -8  -1  -3   95.59    9.50
  -8  -1  -3   76.99    9.80
   8   1   3   91.69   11.30
  -8   1  -3   93.79   10.10
   8   1   3   76.09   13.90
  -8   1  -3   90.99   10.20
   8   1   3  102.29    9.90
   9  -1   3   20.50    4.90
  -9  -1  -3   14.30    2.70
   9  -1   3   17.80    4.10
   9  -1   3   11.00    7.60
  -9   1  -3    6.10    3.90
  -9   1  -3   14.20    3.30
  -9   1  -3   14.80    3.40
   9   1   3   20.30    3.40
   9   1   3   13.90    4.80
   9   1   3   14.10    7.30
 -10  -1  -3   -0.90    2.60
  10  -1   3   11.60    3.90
  10  -1   3    5.30    3.90
 -10  -1  -3    3.60    2.00
  10  -1   3   -0.70    7.00
 -10   1  -3   -0.50    2.50
 -10   1  -3    2.90    3.90
  10   1   3    2.00    4.30
  10   1   3   -4.90    2.60
  10   1   3   -0.70    5.90
 -10   1  -3    2.60    3.30
  11  -1   3   29.60    7.10
  11  -1   3   27.60    9.70
  11  -1   3   49.00    7.50
 -11  -1  -3   47.60    5.30
 -11   1  -3   41.50    7.60
  11   1   3   34.50   10.60
  11   1   3   40.30    6.10
  11   1   3   27.50    7.70
 -11   1  -3   52.59    6.90
 -11   1  -3   41.20    6.80
  12  -1   3   95.89   10.50
  12  -1   3   55.89   13.20
  12  -1   3   64.39   11.10
  12   1   3   81.09   12.40
 -12   1  -3   45.50   10.10
  12   1   3   65.69    9.20
  12   1   3   71.09   14.80
 -12   1  -3   80.69    9.60
 -13  -1  -3  146.49   15.80
  13  -1   3  136.79   22.20
  13  -1   3  158.38   17.90
 -13   1  -3  178.58   17.40
  13   1   3  143.59   17.10
  13   1   3  128.49   19.80
  14  -1   3   20.40    5.60
 -14  -1  -3   15.10    3.30
  14  -1   3   -6.60    8.80
  14  -1   3   20.90    6.70
 -14   1  -3   10.70    6.40
 -14   1  -3   20.00    5.20
  14   1   3    8.70    7.80
  14   1   3    4.40   10.00
  14   1   3   16.00    5.50
  15  -1   3   -4.80    5.60
  15  -1   3    5.30    8.30
  15  -1   3   -5.80    3.60
 -15  -1  -3    1.40    2.10
 -15   1  -3  -12.00    6.80
  15   1   3   -4.70    8.00
  15   1   3    5.40    4.60
  15   1   3   11.20    7.80
 -15   1  -3    4.70    3.80
  16  -1   3   -4.70    9.00
 -16  -1  -3    2.70    2.20
  16  -1   3    7.60    5.00
  16   1   3    5.10    9.00
 -16   1  -3    1.30    3.70
  17  -1   3   -3.80    4.40
  17  -1   3    8.10    9.70
 -17  -1  -3   -0.50    3.20
 -17   1  -3    1.70    3.50
  17   1   3    8.80    9.10
  18  -1   3   -5.20    4.00
 -18   1  -3    5.20    3.40
  18   1   3  -14.30    7.60
  19  -1   3    3.40    4.20
 -19   1  -3   -5.10    2.40
  19   1   3    2.90    7.40
  19  -2  -3    6.30    4.30
  19   2  -3    4.80    7.00
 -19   2   3    1.20    3.40
  18  -2  -3   -0.40    4.30
 -18   2   3   -4.10    3.40
  18   2  -3    8.40    8.90
  17  -2  -3    6.30    5.00
 -17   2   3    3.50    4.00
  17   2  -3    0.30    8.20
  16  -2  -3   -1.10    4.20
  16   2  -3    5.70    7.20
 -16   2   3   -4.80    3.20
  15  -2  -3   12.70    8.20
  15  -2  -3    5.60    5.70
  15   2  -3  -14.00    7.10
 -15   2   3   -5.20    3.90
  15   2  -3   -3.80   10.30
 -15   2   3    4.80    6.00
 -15   2   3   -3.20    4.90
  14  -2  -3   10.90    4.90
  14  -2  -3    6.90    6.70
 -14   2   3   11.40    5.20
 -14   2   3    1.00    5.40
  14   2  -3   25.50    9.70
 -14   2   3    7.50    4.40
  14   2  -3   -3.30    6.40
  13  -2  -3    4.40    4.50
  13  -2  -3   12.10    6.30
  13   2  -3    7.70    6.40
  13   2  -3   14.50    8.50
 -13   2   3    8.50    3.90
 -13   2   3    8.00    5.60
 -13   2   3    5.70    4.60
  12  -2  -3    5.60    3.80
  12  -2  -3    2.40    4.90
  12   2  -3    1.10    7.30
 -12   2   3    1.10    3.70
 -12   2   3    4.20    3.30
 -12   2   3    0.60    4.70
  12   2  -3   -2.70    7.80
  11  -2  -3   20.70    5.10
  11  -2  -3   15.30    5.60
 -11   2   3    3.30    4.80
  11   2  -3   13.20    5.40
 -11   2   3   17.40    4.30
 -11   2   3   11.70    5.00
  11   2  -3    7.50    7.80
  10  -2  -3  124.69   14.90
  10  -2  -3  137.49   15.60
  10   2  -3  102.29   18.80
 -10   2   3  112.59   15.50
 -10   2   3  139.19   14.50
  10   2  -3  140.29   15.30
 -10   2   3  122.19   18.60
   9  -2  -3  157.78   16.80
   9  -2  -3  153.18   17.10
   9   2  -3  129.09   18.30
   9   2  -3  132.69   17.50
  -9   2   3  129.19   17.30
  -9   2   3  153.48   16.30
  -9   2   3  179.88   17.20
   9   2  -3  158.38   16.80
   8  -2  -3   13.30    4.10
   8  -2  -3   20.00    4.30
  -8   2   3   15.70    3.80
   8   2  -3    7.10    5.50
   8   2  -3   25.20    4.20
  -8   2   3   17.70    4.40
  -8   2   3   18.30    4.70
   7  -2  -3   14.60    3.50
   7  -2  -3   13.60    3.40
  -7   2   3   11.80    3.60
   7   2  -3    7.40    4.70
  -7   2   3    9.60    2.90
   7   2  -3    5.30    3.30
  -7   2   3    7.50    4.00
   7   2  -3    6.40    2.70
   6  -2  -3   19.10    4.00
   6  -2  -3   19.10    4.00
   6   2  -3   22.80    3.60
   6   2  -3   26.10    5.10
  -6   2   3   17.50    4.60
  -6   2   3   23.50    3.70
   5  -2  -3  124.49   13.20
   5  -2  -3  127.09   13.30
  -5   2   3  115.99   13.80
   5   2  -3  116.69   12.70
  -5   2   3  112.19   12.90
  -5   2   3  121.99   12.90
   5   2  -3  137.79   13.30
   5   2  -3  114.09   13.30
   4  -2  -3    2.30    2.30
   4  -2  -3    3.10    2.10
  -4   2   3    2.80    1.90
  -4   2   3    3.40    3.00
   4   2  -3    3.40    2.40
  -4   2   3    1.60    1.70
   4   2  -3    1.40    1.60
   3  -2  -3   40.80    4.90
   3  -2  -3   44.20    4.80
   3   2  -3   35.90    4.40
  -3   2   3   44.10    6.10
  -3   2   3   29.70    5.00
   3   2  -3   32.40    4.60
  -3   2   3   30.50    4.40
  -3   2   3   35.70    4.60
   2  -2  -3   66.99    6.80
   2  -2  -3   59.59    6.90
  -2   2   3   66.79    6.80
   2   2  -3   59.19    7.10
   2   2  -3   55.79    7.10
   2   2  -3   65.39    7.00
  -2   2   3   72.79    8.00
  -2   2   3   60.49    7.20
   1  -2  -3    3.70    1.00
  -1  -2   3    3.70    1.30
   1  -2  -3    4.30    1.30
  -1  -2   3    2.90    1.70
  -1  -2   3    3.30    1.30
   1  -2  -3    3.80    1.80
  -1   2   3    4.70    1.20
  -1   2   3    2.30    2.30
   1   2  -3    2.20    2.40
  -1   2   3    4.20    1.70
   1   2  -3    1.40    1.90
   1   2  -3    6.70    2.20
   0  -2   3   18.40    2.80
   0  -2   3   13.10    2.90
   0   2  -3   23.30    3.60
   0   2  -3   14.80    3.60
   0   2   3   17.00    2.60
   0   2   3   16.00    3.00
   0   2   3   17.70    2.10
   0   2  -3   14.60    3.20
   1  -2   3    1.50    2.40
   1  -2   3    2.50    1.70
   1   2   3    2.70    1.20
   1   2   3    1.70    1.70
  -1   2  -3    3.00    2.70
  -1   2  -3    2.90    2.40
  -1   2  -3    2.90    2.20
   2  -2   3   86.99   10.00
   2   2   3   98.99    9.90
   2   2   3   91.99    9.50
  -2   2  -3   81.49   12.30
  -2   2  -3  110.09   10.70
  -2   2  -3   83.49   10.70
   3  -2   3  154.58   16.60
   3  -2   3  138.69   16.10
  -3   2  -3  165.88   16.50
   3   2   3  154.58   15.70
  -3   2  -3  140.89   16.10
  -3   2  -3  150.38   16.90
  -3   2  -3  168.08   16.80
   3   2   3  170.48   15.90
   4  -2   3  289.67   28.70
   4  -2   3  268.57   28.20
   4   2   3  301.67   27.90
  -4   2  -3  292.27   28.40
   4   2   3  258.07   27.70
  -4   2  -3  254.57   28.10
  -4   2  -3  277.57   28.70
   5  -2   3  356.06   35.50
   5  -2   3  370.06   35.10
  -5   2  -3  337.97   35.50
  -5   2  -3  325.17   35.10
  -5   2  -3  394.76   35.20
   5   2   3  313.07   34.40
   5   2   3  327.97   34.50
   6  -2   3   13.60    3.50
   6  -2   3   13.40    4.00
   6   2   3   12.00    7.40
  -6   2  -3   10.20    4.00
   6   2   3   12.70    2.80
   6   2   3   13.00    2.90
  -6   2  -3    9.80    3.20
  -6   2  -3   15.50    3.60
   7  -2   3    0.50    3.10
   7  -2   3    1.90    3.20
   7   2   3   -1.50    2.40
  -7   2  -3    3.30    2.80
  -7   2  -3   -0.50    2.50
  -7   2  -3    3.00    3.40
   7   2   3    1.90    4.80
   7   2   3    0.20    2.70
   8  -2   3   58.49    9.00
   8  -2   3   68.59    8.80
  -8   2  -3   63.29    8.30
   8   2   3   51.29   10.00
   8   2   3   82.19    8.90
  -8   2  -3   53.79    9.00
   8   2   3   59.49    8.40
   9  -2   3   75.49   10.20
   9  -2   3   81.29   10.30
  -9   2  -3   85.49    9.90
  -9   2  -3   68.79    9.40
   9   2   3   57.39   11.50
  -9   2  -3   55.89   10.10
   9   2   3   80.29   10.10
  10  -2   3   20.10    5.40
  10  -2   3   18.40    5.80
 -10   2  -3   24.70    5.10
 -10   2  -3   28.90    5.30
  10   2   3   28.00    6.20
  10   2   3   17.10    8.40
 -10   2  -3   22.60    5.80
  11  -2   3    0.40    4.40
  11  -2   3    0.00    3.60
 -11   2  -3    1.60    3.60
 -11   2  -3   -0.70    4.20
  11   2   3    1.00    4.90
  11   2   3    2.60    7.20
  12  -2   3    1.50    5.20
  12  -2   3    3.00    3.90
 -12   2  -3   -4.10    4.50
  12   2   3    5.90    5.90
 -12   2  -3    1.40    4.10
 -12   2  -3    1.50    3.50
  12   2   3    5.30    7.90
  13  -2   3    4.50    5.10
  13  -2   3    2.70    4.10
  13   2   3    3.20    7.70
 -13   2  -3    3.60    3.90
 -13   2  -3    8.80    4.60
  13   2   3   -1.00    6.10
 -13   2  -3    2.00    4.70
  14  -2   3   -3.80    3.70
  14  -2   3    4.60    6.40
 -14   2  -3   10.00    5.20
 -14   2  -3    4.40    4.00
 -14   2  -3    7.70    5.00
  14   2   3    1.60    8.70
  14   2   3    4.20    7.60
  15  -2   3   -0.90    4.40
  15   2   3    0.40    9.50
 -15   2  -3    5.80    4.60
  16  -2   3   -0.70    4.60
  16   2   3   -6.10    6.70
 -16   2  -3    0.90    3.80
  17  -2   3    3.30    4.30
 -17   2  -3    0.30    3.80
  17   2   3    9.70    8.60
  18  -2   3   -0.90    4.20
  18   2   3   -0.90    7.70
 -18   2  -3   -2.60    3.20
  18  -3  -3    3.10    4.20
 -18   3   3   -1.10    3.10
  17  -3  -3    2.20    4.70
 -17   3   3   -4.60    3.30
  17   3  -3   -0.20    7.60
  16  -3  -3    0.70    4.40
 -16   3   3    8.40    7.50
 -16   3   3    3.30    3.60
  16   3  -3    5.30    6.20
  15  -3  -3    4.10    4.70
  15   3  -3   -2.80    7.20
 -15   3   3   -6.50    5.20
 -15   3   3    4.70    4.00
  14  -3  -3    2.30    4.80
 -14   3   3    9.30    4.90
 -14   3   3    7.00    5.80
  14   3  -3   11.50    8.20
  13  -3  -3   10.40    6.90
 -13   3   3   19.40    5.50
  13   3  -3   -8.60   10.10
 -13   3   3   11.30    6.00
  12  -3  -3    7.50    5.10
  12  -3  -3   10.30   15.90
 -12   3   3   15.40    6.10
 -12   3   3   15.50    5.40
 -12   3   3    9.20    7.80
  12   3  -3   17.40    8.40
  11  -3  -3   13.20    5.00
  11  -3  -3   -3.50    8.50
 -11   3   3   13.60    5.60
 -11   3   3   10.30    4.20
 -11   3   3    5.10    5.20
  11   3  -3    8.40    4.30
  11   3  -3   18.30    8.00
  10  -3  -3   -9.40    5.90
  10  -3  -3    2.90    3.90
 -10   3   3    2.30    3.50
 -10   3   3    6.70    4.70
 -10   3   3    0.60    4.50
  10   3  -3    0.20    3.30
  10   3  -3    5.60    6.10
   9  -3  -3    3.10    4.80
   9  -3  -3    1.80    3.90
  -9   3   3    4.20    3.60
  -9   3   3    3.20    4.20
   9   3  -3    9.40    6.30
  -9   3   3    9.30    4.90
   9   3  -3    6.50    2.90
   8  -3  -3   21.90    5.00
   8   3  -3    4.00    5.60
  -8   3   3   19.50    5.60
   8   3  -3   12.90    3.10
  -8   3   3   18.70    4.30
   7  -3  -3    3.10    3.70
   7  -3  -3    2.50    2.80
  -7   3   3    0.40    3.60
   7   3  -3    5.80    2.60
   7   3  -3   -0.80    2.70
   7   3  -3    8.00    4.50
  -7   3   3    3.30    2.70
   6  -3  -3   13.90    3.70
   6   3  -3   24.60    3.50
  -6   3   3   27.50    5.40
  -6   3   3   28.40    4.60
   6   3  -3   19.70    5.00
   5  -3  -3    1.90    2.00
   5  -3  -3   -1.10    2.70
  -5   3   3    1.60    3.20
   5   3  -3    3.40    1.70
   5   3  -3    4.40    1.80
   5   3  -3    8.90    3.10
  -5   3   3    1.90    2.80
  -5   3   3    2.70    2.50
   4  -3  -3   25.70    3.60
   4   3  -3   17.60    4.20
  -4   3   3   27.70    4.20
  -4   3   3   22.60    4.70
   4   3  -3   26.40    3.40
  -4   3   3   25.80    4.50
   3  -3  -3   89.99    9.60
  -3   3   3  105.99   11.30
  -3   3   3   75.89   12.10
   3   3  -3  105.79   10.00
   3   3  -3   75.29   10.50
  -3   3   3  102.19   10.40
   2   3  -3  230.88   20.70
  -2   3   3  179.98   21.40
  -2   3   3  204.38   20.70
  -2   3   3  191.18   21.30
  -1   3   3  172.18   19.70
   1   3  -3  216.88   19.10
  -1   3   3  160.38   19.30
  -1   3   3  185.98   18.80
   0   3  -3  188.48   19.10
   0   3  -3  194.98   18.60
   0   3   3  161.68   18.00
   0   3   3  172.18   18.40
   0   3   3  181.08   18.30
  -1   3  -3   61.19    9.80
   1   3   3   73.99    7.90
   1   3   3   76.09    7.70
   2  -3   3   10.70    2.20
  -2   3  -3    8.30    4.80
  -2   3  -3   18.80    3.70
  -2   3  -3    7.50    3.00
  -2   3  -3   15.60    3.50
   3  -3   3    2.50    1.90
   3  -3   3   -2.00    2.40
  -3   3  -3   -1.60    2.90
  -3   3  -3    3.20    2.90
  -3   3  -3    3.30    2.80
   4  -3   3   -0.80    2.10
   4  -3   3    2.50    3.80
  -4   3  -3    1.10    2.80
  -4   3  -3    2.60    3.00
  -4   3  -3    1.20    2.70
   5  -3   3   27.20    4.70
  -5   3  -3   33.90    5.90
  -5   3  -3   27.20    5.60
   6  -3   3    3.00    3.10
  -6   3  -3   -0.50    2.90
  -6   3  -3    4.30    2.90
   6   3   3    1.30    2.80
  -6   3  -3    4.10    3.70
   7  -3   3    4.50    3.50
   7  -3   3    0.40    3.20
  -7   3  -3    0.90    3.40
   7   3   3   -5.80    4.30
  -7   3  -3    7.40    4.20
  -7   3  -3    4.00    3.30
   8  -3   3   30.20    5.40
  -8   3  -3   21.70    5.90
  -8   3  -3    9.80    4.90
  -8   3  -3   40.50    6.40
   9  -3   3    7.00    4.40
   9  -3   3    4.80    5.10
  -9   3  -3    3.00    4.50
  -9   3  -3   16.70    4.80
   9   3   3   12.70    6.70
  -9   3  -3    8.60    4.10
  10  -3   3   17.40    6.90
  10  -3   3    6.50    4.30
  10   3   3    3.80    6.90
 -10   3  -3    6.20    4.90
 -10   3  -3    9.90    4.70
 -10   3  -3   11.00    4.20
  11  -3   3    7.30    8.30
  11  -3   3    8.90    4.80
 -11   3  -3    4.10    3.90
  11   3   3    1.50    7.40
 -11   3  -3   -1.30    4.80
  12  -3   3   -2.30    3.50
 -12   3  -3   -3.00    3.40
 -12   3  -3   -5.30    5.10
  12   3   3   -1.50    7.70
 -12   3  -3    0.60    4.70
  13  -3   3    2.90    4.40
 -13   3  -3   -5.80    3.90
  13   3   3    0.70    7.10
 -13   3  -3    3.20    4.70
  14  -3   3   -3.70    3.60
  14   3   3   -2.10    7.20
 -14   3  -3   -1.60    3.70
 -14   3  -3    0.70    5.00
  15  -3   3    1.40    3.90
  15   3   3    5.80    7.20
 -15   3  -3    6.40    6.70
 -15   3  -3   -3.40    3.50
  16  -3   3   -4.10    3.60
  16   3   3    1.50    7.20
 -16   3  -3    4.90    4.60
  17  -3   3    8.70    3.90
  17   3   3   -0.90    6.00
 -17   3  -3    0.70    3.30
  15  -4  -3    3.50    3.50
 -15   4   3    6.30    4.10
 -15   4   3    0.40    5.50
  15   4  -3  -11.40    5.30
  14  -4  -3    2.00    4.70
 -14   4   3    9.60    4.50
  14   4  -3   -5.80    7.30
 -14   4   3    5.50    6.50
  13  -4  -3   -1.40    3.50
 -13   4   3    2.70    4.90
 -13   4   3    6.80    4.30
  12  -4  -3    0.70    3.30
 -12   4   3   -7.40    4.20
  12   4  -3    2.60    5.50
 -12   4   3    1.90    4.60
  11  -4  -3    2.10    3.20
  11   4  -3    3.90    5.10
 -11   4   3    0.70    4.70
 -11   4   3   -5.40    4.50
  10  -4  -3    3.10    3.20
  10   4  -3   12.70    7.30
 -10   4   3   12.70    5.50
 -10   4   3   -2.10    5.00
   9  -4  -3    6.90    3.20
  -9   4   3    7.30    5.30
  -9   4   3    1.30    5.30
   9   4  -3   -8.20    4.90
  -9   4   3   17.70    7.80
   8  -4  -3    6.90    2.80
  -8   4   3    6.10    7.80
  -8   4   3    8.40    8.70
   8   4  -3   11.60    4.80
  -8   4   3   24.90    6.60
   7  -4  -3    4.50    2.00
  -7   4   3   24.90    5.90
  -7   4   3   11.40    4.90
  -6   4   3    2.20    3.90
   6   4  -3   -3.50    3.40
  -6   4   3   -4.70    3.30
   5   4  -3   -0.20    3.20
  -5   4   3   -1.50    3.40
   4   4  -3   -1.60    3.60
  -4   4   3   14.90    4.30
  -3   4   3   48.60    7.50
  -3   4   3   58.99    7.30
   3   4  -3   34.60    6.80
   2   4  -3   14.90    2.60
  -2   4   3   23.80    4.40
   1   4  -3    1.10    2.80
  -1   4   3    0.10    2.40
   0   4  -3   27.10    5.00
   0   4  -3   38.40    5.00
  -1   4  -3   80.79   10.80
  -1   4  -3   98.69   10.70
   2   4   3   58.89    6.80
  -2   4  -3   56.99    8.20
  -3   4  -3    7.60    3.60
  -3   4  -3    3.10    3.30
  -4   4  -3    2.90    3.00
  -4   4  -3    1.80    3.50
   5  -4   3    5.50    1.90
  -5   4  -3    6.40    3.60
  -5   4  -3    4.90    4.10
   6  -4   3    6.30    2.40
  -6   4  -3    1.90    3.40
  -6   4  -3   -2.20    3.90
   7  -4   3    8.90    3.40
  -7   4  -3   10.50    4.50
  -7   4  -3   11.30    6.40
  -7   4  -3   21.40    5.10
   8  -4   3   18.20    4.20
  -8   4  -3    9.60    4.70
  -8   4  -3   22.10    5.20
  -8   4  -3   12.00    5.60
   8   4   3    7.20    5.90
   9  -4   3    7.20    3.80
   9   4   3   -3.50    6.70
  -9   4  -3   -2.90    3.70
  -9   4  -3    2.80    4.30
  10  -4   3    2.10    3.30
  10   4   3   16.60    6.30
 -10   4  -3   -0.30    3.70
 -10   4  -3    2.10    4.00
  11  -4   3    3.50    3.40
 -11   4  -3   -2.60    3.70
 -11   4  -3    6.30    5.20
  12  -4   3    1.20    3.60
 -12   4  -3    1.20    4.70
 -12   4  -3   -0.20    3.60
  12   4   3   -3.20    6.30
  13  -4   3    0.30    3.40
 -13   4  -3   -2.90    4.50
 -13   4  -3    1.00    3.70
  14  -4   3    2.60    3.50
  14   4   3   -9.10    5.80
 -14   4  -3   10.40    5.10
 -14   4  -3    4.10    3.50
 -11   5   3    1.50    4.60
 -10   5   3   -2.70    5.80
  -9   5   3    3.50    4.60
  -8   5   3    7.30    5.30
  -7   5   3    7.80    5.40
  -6   5   3   -0.80    4.10
   6   5  -3   -0.40    2.80
   5   5  -3   -1.60    2.30
  -5   5   3   -5.20    4.20
   4   5  -3    2.60    2.40
  -4   5   3   -0.30    4.60
  -3   5   3   19.60    7.10
   3   5  -3   16.70    4.10
   2   5  -3   77.39    9.50
  -2   5   3   78.99   11.90
   1   5  -3   97.99   11.90
  -1   5   3  116.29   13.80
   0   5   3   40.50    7.10
   0   5  -3   32.40    5.70
  -1   5  -3   -2.70    2.40
   1   5   3    3.90    3.90
  -2   5  -3   -1.30    2.60
   2   5   3   -4.60    3.90
   3   5   3   -5.20    4.10
  -3   5  -3    0.40    2.90
  -4   5  -3    3.20    3.00
  -5   5  -3   -3.40    2.60
  -6   5  -3   -2.30    2.80
  -7   5  -3   -0.50    3.20
  -9   5  -3    7.30    5.20
 -10   5  -3    5.40    4.40
  20   0  -4    6.30    8.20
  20   0  -4    7.50    5.20
 -19   0   4    3.80    2.70
  19   0  -4  -14.50    6.70
  19   0  -4    6.40    5.10
 -18   0   4    5.30    3.40
  18   0  -4    9.70    5.70
  18   0  -4   -0.30    8.10
 -17   0   4   15.10    3.90
  17   0  -4    3.70    5.40
  17   0  -4   22.50    9.80
  16   0  -4   12.10    5.60
  16   0  -4    8.00    9.20
 -16   0   4   12.40    3.80
  16   0  -4    4.10    6.00
  15   0  -4   -7.10    4.50
  15   0  -4    1.60    4.30
  15   0  -4    4.70    8.50
 -15   0   4    5.70    3.10
  14   0  -4   49.90    8.60
  14   0  -4   35.00    8.30
  14   0  -4   62.39   12.60
 -14   0   4   55.79    7.30
 -13   0   4   62.09    7.40
  13   0  -4   36.70   10.20
  13   0  -4   53.79   11.60
  13   0  -4   55.39    8.70
 -12   0   4    4.60    3.50
 -12   0   4    2.20    2.50
  12   0  -4   -0.30    3.50
  12   0  -4    0.60    3.20
  12   0  -4   -0.60    6.90
 -11   0   4    2.80    3.90
  11   0  -4   -4.90    2.50
 -11   0   4    2.10    2.30
  11   0  -4    0.20    6.40
  11   0  -4   -4.60    3.00
  10   0  -4   20.30    4.50
  10   0  -4   21.30    7.80
 -10   0   4   17.60    5.50
  10   0  -4   24.90    4.90
 -10   0   4   19.30    4.80
 -10   0   4   19.60    3.50
   9   0  -4  138.99   15.80
  -9   0   4  128.19   14.80
  -9   0   4  135.59   15.90
   9   0  -4  151.88   18.40
   9   0  -4  163.88   15.50
   8   0  -4  369.76   39.20
  -8   0   4  365.86   39.40
   8   0  -4  423.46   39.10
  -8   0   4  454.25   40.90
  -8   0   4  345.87   38.50
   8   0  -4  372.56   40.70
   7   0  -4  535.05   58.59
  -7   0   4  632.74   59.09
  -7   0   4  522.95   58.09
   7   0  -4  598.04   58.49
   7   0  -4  660.73   60.19
  -6   0   4  382.56   38.10
   6   0  -4  439.46   39.10
  -6   0   4  339.27   37.20
   6   0  -4  354.66   37.70
   6   0  -4  372.16   37.50
  -5   0   4  195.88   21.50
   5   0  -4  213.88   21.40
   5   0  -4  234.48   22.70
   5   0  -4  184.08   21.80
  -5   0   4  223.08   21.80
   5   0  -4  202.38   21.10
   4   0  -4   61.59    7.60
   4   0  -4   71.79    7.20
  -4   0   4   56.49    7.10
  -4   0   4   63.59    6.80
  -4   0   4   55.79    7.90
  -4   0   4   72.89    8.20
   4   0  -4   62.39    8.10
  -3   0   4    3.20    1.70
  -3   0   4   -0.70    2.90
   3   0  -4    2.70    1.90
   3   0  -4    2.20    2.50
   3   0  -4    1.90    3.00
   3   0  -4    5.90    3.60
  -3   0   4   -0.10    1.30
  -3   0   4    1.50    3.20
  -2   0   4  353.26   31.90
  -2   0   4  279.97   31.20
   2   0  -4  264.27   31.30
   2   0  -4  329.87   31.70
   2   0  -4  324.47   32.10
  -2   0   4  342.67   32.10
   1   0  -4 6412.96  702.43
  -1   0   4 7172.68  703.03
  -1   0   4 6886.61  702.53
   1   0  -4 8155.18  703.13
   0   0   4 8992.60  914.71
   0   0   4 9999.00  915.41
   0   0  -4 8359.06  914.71
   0   0   4 9930.91  915.01
   1   0   4  767.32   69.89
   1   0   4  707.53   68.99
  -1   0  -4  612.24   68.99
   1   0   4  640.04   69.69
  -1   0  -4  697.93   69.39
   1   0   4  770.72   69.29
   2   0   4  825.62   96.29
   2   0   4  980.70   95.59
   2   0   4 1085.69   95.99
  -2   0  -4 1009.40   96.09
   2   0   4  943.41   95.99
   3   0   4 4282.07  455.85
   3   0   4 4957.20  455.35
  -3   0  -4 4650.63  455.45
   3   0   4 4858.41  455.55
  -3   0  -4 4596.94  455.05
   3   0   4 4452.65  455.15
   4   0   4 1403.06  156.38
   4   0   4 1711.63  156.58
  -4   0  -4 1557.14  155.28
   4   0   4 1765.62  155.38
   4   0   4 1444.76  155.78
   5   0   4   68.39   12.00
   5   0   4   76.89    9.80
  -5   0  -4   89.99    9.10
   5   0   4   88.69    9.10
   5   0   4   81.89   10.00
  -6   0  -4   21.90    4.20
   6   0   4   21.70    3.50
   6   0   4   16.40    6.60
  -6   0  -4   23.40    3.60
  -6   0  -4   13.80    2.90
   6   0   4   27.70    5.10
  -7   0  -4   20.90    4.50
   7   0   4   16.20    4.40
   7   0   4   24.70    3.80
  -7   0  -4   29.20    4.00
   7   0   4   20.00    7.40
   8   0   4    6.40    2.80
  -8   0  -4   -1.30    3.00
   8   0   4    8.90    6.10
  -8   0  -4    3.70    2.20
   8   0   4    1.20    3.30
  -9   0  -4  377.16   37.20
   9   0   4  313.57   37.30
   9   0   4  284.57   39.40
   9   0   4  396.56   36.70
  -9   0  -4  403.06   36.50
  10   0   4  438.16   53.19
  10   0   4  538.45   50.19
 -10   0  -4  479.25   50.49
 -10   0  -4  544.15   49.80
  10   0   4  458.05   50.89
  11   0   4  121.19   16.30
 -11   0  -4  151.18   14.80
 -11   0  -4  110.89   15.40
  11   0   4  119.29   20.10
  11   0   4  155.98   15.50
 -12   0  -4   -1.50    3.60
  12   0   4    5.00    6.40
  12   0   4   -4.60    7.70
 -12   0  -4   -2.30    2.70
  12   0   4   11.60    5.60
  13   0   4   33.80   12.00
  13   0   4   29.00    7.90
  14   0   4   21.10   12.50
 -14   0  -4   31.00    5.50
  14   0   4   29.60    6.40
  15   0   4    7.10    9.90
  15   0   4    5.30    6.60
 -15   0  -4    9.60    3.90
  15   0   4   11.90    5.00
 -16   0  -4    3.30    2.90
  16   0   4   -4.80    3.80
  16   0   4    8.80    9.00
 -17   0  -4    5.00    2.90
  17   0   4   36.20    9.30
  17   0   4    2.20    4.50
 -18   0  -4    1.50    2.40
  18   0   4   -4.70    7.50
  18   0   4    0.90    4.60
  19   0   4   -3.90    4.90
 -19   0  -4   -0.40    2.20
  19   0   4    3.40    8.30
  20  -1  -4   -5.20    3.90
  20   1  -4   -0.60    6.50
 -20   1   4    0.10    2.70
  19  -1  -4   -4.20    4.00
  19   1  -4    2.10    7.60
 -19   1   4    0.50    3.10
  18  -1  -4   -1.60   11.00
 -18  -1   4   -2.70    1.80
  18  -1  -4   -7.10    4.00
  18   1  -4   -0.20    7.10
 -18   1   4   -2.20    3.10
  17  -1  -4   -1.70    9.30
  17  -1  -4   12.50    5.30
 -17  -1   4   -0.10    2.20
  17   1  -4    2.50    8.10
  17   1  -4  -13.10    5.80
 -17   1   4    1.00    3.60
  16  -1  -4   -7.00    6.40
  16  -1  -4    9.40    5.10
  16  -1  -4   10.00    8.60
 -16  -1   4    2.30    2.20
 -16   1   4   -9.90    8.80
  16   1  -4   -5.90    5.90
 -16   1   4    3.20    4.30
  16   1  -4   -8.20    5.10
  16   1  -4    1.00    8.70
  15  -1  -4    9.10    9.40
  15  -1  -4   11.10    6.50
  15  -1  -4    7.10    5.50
 -15  -1   4   15.60    3.20
  15   1  -4   15.50    5.50
  15   1  -4    9.90    9.30
 -15   1   4   18.60    4.70
  15   1  -4   11.90    6.20
 -15   1   4   -2.40    6.10
  14  -1  -4   22.60    7.90
  14  -1  -4   35.10   10.60
  14  -1  -4   29.00    7.30
 -14  -1   4   42.10    5.70
 -14   1   4   53.79    6.90
  14   1  -4   45.60    7.50
  14   1  -4   30.10    7.60
  14   1  -4   37.30   11.50
 -13  -1   4   -0.70    2.30
  13  -1  -4    1.50    4.60
  13  -1  -4   -0.20    7.40
  13  -1  -4    4.20    4.00
 -13  -1   4    3.70    5.00
 -13   1   4   -5.00    3.80
 -13   1   4   -6.00    3.90
  13   1  -4    0.90    3.80
 -13   1   4    0.00    3.00
  13   1  -4   -0.20    7.00
  13   1  -4    5.40    4.50
 -12  -1   4   -2.70    3.00
  12  -1  -4   -0.80    3.30
 -12  -1   4    2.30    2.10
  12  -1  -4    3.50    4.40
  12  -1  -4    0.00    6.80
  12   1  -4    0.90    3.80
  12   1  -4    2.90    7.10
 -12   1   4   -1.10    2.70
  12   1  -4    5.50    3.50
 -12   1   4    4.40    3.70
 -12   1   4    2.70    4.40
  11  -1  -4   36.20    8.70
  11  -1  -4   26.50    6.10
  11  -1  -4   33.30    5.80
 -11  -1   4   36.90    4.70
  11   1  -4   36.70    5.60
 -11   1   4   21.60    6.20
 -11   1   4   46.40    6.10
 -11   1   4   24.30    5.40
  11   1  -4   33.80    6.30
  10  -1  -4   74.09   12.20
  10  -1  -4   67.59    9.10
 -10  -1   4   71.19    7.30
  10  -1  -4   73.49    8.50
 -10   1   4   60.69    8.50
 -10   1   4   60.29    7.70
 -10   1   4   43.50    9.00
  10   1  -4   46.70    7.90
  10   1  -4   51.69   10.40
  10   1  -4   61.89    8.50
   9  -1  -4   -1.80    5.50
   9  -1  -4    0.20    2.70
  -9  -1   4    0.80    2.20
   9  -1  -4    0.10    3.10
  -9  -1   4    2.00    1.80
  -9   1   4    0.10    3.40
  -9   1   4    1.50    2.20
  -9   1   4    2.00    3.10
   9   1  -4   -7.10    4.90
   9   1  -4   -2.00    2.70
   9   1  -4    7.30    2.40
   8  -1  -4   91.79   11.70
   8  -1  -4   79.29    9.20
   8  -1  -4   84.39    9.70
  -8  -1   4   75.79    8.20
  -8  -1   4   67.79    8.70
  -8   1   4   69.49   10.00
  -8   1   4   77.89    9.20
   8   1  -4   73.39    8.60
  -8   1   4   84.29    8.60
   8   1  -4   65.29   11.20
   8   1  -4   59.79    9.30
   7  -1  -4  183.88   18.60
   7  -1  -4  188.78   19.00
  -7  -1   4  180.08   18.00
   7  -1  -4  216.48   20.10
   7   1  -4  149.99   19.20
   7   1  -4  178.08   19.90
  -7   1   4  164.88   18.20
   7   1  -4  174.48   18.30
  -7   1   4  178.58   18.70
  -7   1   4  180.68   19.40
   7   1  -4  163.88   18.40
   6  -1  -4  172.18   16.70
   6  -1  -4  155.38   16.30
   6  -1  -4  186.68   17.30
  -6  -1   4  159.88   15.70
  -6  -1   4  149.88   16.30
  -6   1   4  172.38   17.30
   6   1  -4  135.29   16.70
   6   1  -4  161.18   17.60
  -6   1   4  151.38   15.90
   6   1  -4  149.09   16.20
  -6   1   4  126.19   16.80
   6   1  -4  140.49   15.90
   5  -1  -4  170.18   16.30
  -5  -1   4  154.78   15.50
  -5  -1   4  138.59   16.00
   5  -1  -4  179.38   16.70
   5  -1  -4  160.38   16.00
   5   1  -4  150.98   16.90
  -5   1   4  160.68   16.90
  -5   1   4  147.89   15.60
   5   1  -4  142.69   16.50
   5   1  -4  130.69   15.60
   5   1  -4  147.29   16.00
  -5   1   4  154.68   16.00
   4  -1  -4  127.29   12.30
  -4  -1   4  115.79   11.80
  -4  -1   4  101.59   12.00
  -4  -1   4   98.99   12.30
   4  -1  -4  121.09   12.40
  -4   1   4  121.89   11.90
   4   1  -4  106.79   12.30
  -4   1   4  120.69   12.30
  -4   1   4   94.29   12.10
   4   1  -4  122.49   13.10
  -4   1   4  132.19   13.30
   4   1  -4  134.09   13.20
  -3  -1   4   11.90    2.50
   3  -1  -4   12.50    3.50
  -3  -1   4    9.00    2.80
  -3  -1   4   13.30    2.00
   3  -1  -4   13.00    2.80
   3  -1  -4   10.50    2.50
  -3   1   4   13.90    3.90
  -3   1   4   11.70    2.40
  -3   1   4    7.30    1.90
   3   1  -4   10.40    3.80
   3   1  -4    9.10    2.60
  -3   1   4   14.70    2.70
   3   1  -4   12.90    3.80
   2  -1  -4  279.47   27.10
  -2  -1   4  249.38   26.20
   2  -1  -4  265.27   26.40
  -2   1   4  293.57   26.50
   2   1  -4  233.08   26.50
   2   1  -4  248.08   27.40
   2   1  -4  274.27   26.80
  -1  -1   4    1.60    1.50
   1  -1  -4    4.20    2.00
   1  -1  -4    5.80    2.70
  -1  -1   4    3.30    3.00
   1  -1  -4    5.00    1.60
  -1  -1   4    1.90    2.90
  -1   1   4    4.30    1.70
   1   1  -4    3.90    2.30
  -1   1   4    7.50    3.40
  -1   1   4    2.50    1.70
   1   1  -4    2.70    2.80
   0  -1   4  606.74   62.89
   0  -1  -4  707.43   62.49
   0  -1   4  636.94   63.29
   0  -1   4  660.13   62.59
   0   1  -4  633.54   62.89
   0   1  -4  599.14   62.79
   0   1  -4  590.04   63.09
   1  -1   4  607.04   57.09
   1  -1   4  494.15   56.29
   1  -1   4  553.14   56.09
  -1  -1  -4  617.24   55.99
  -1   1  -4  509.75   56.29
   1   1   4  643.84   56.09
  -1   1  -4  542.75   56.39
   2  -1   4  405.16   41.70
   2  -1   4  414.96   41.10
  -2  -1  -4  432.96   40.80
  -2  -1  -4  473.75   41.20
   2  -1   4  392.56   41.60
  -2   1  -4  351.96   41.00
   2   1   4  405.96   41.10
  -2   1  -4  411.86   41.40
  -2   1  -4  423.56   42.10
   3  -1   4  717.93   77.79
  -3  -1  -4  802.02   77.29
   3  -1   4  857.41   78.79
   3  -1   4  799.12   77.29
  -3  -1  -4  799.42   76.99
   3   1   4  823.52   77.29
  -3   1  -4  846.92   77.69
  -3   1  -4  743.63   77.29
   3   1   4  733.73   77.49
  -3   1  -4  723.13   77.39
  -3   1  -4  755.62   77.89
   4  -1   4  378.86   39.50
  -4  -1  -4  382.66   38.50
  -4  -1  -4  433.46   38.80
   4  -1   4  382.96   40.70
  -4  -1  -4  374.96   38.70
   4  -1   4  395.06   38.90
   4   1   4  436.26   39.30
   4   1   4  348.37   39.40
  -4   1  -4  374.36   38.80
  -4   1  -4  375.26   38.90
  -4   1  -4  383.36   39.30
   4   1   4  392.16   38.90
  -5  -1  -4  156.18   15.80
   5  -1   4  155.98   19.40
   5  -1   4  156.68   17.20
   5  -1   4  158.48   16.40
  -5  -1  -4  156.68   16.20
  -5   1  -4  155.28   16.40
  -5   1  -4  163.48   16.40
  -5   1  -4  155.18   16.80
   5   1   4  135.49   17.70
   5   1   4  171.38   16.90
   5   1   4  151.98   16.50
  -6  -1  -4  132.69   13.60
   6  -1   4  126.39   14.70
  -6  -1  -4  127.79   13.70
   6  -1   4  138.99   14.00
   6  -1   4  121.69   17.10
   6   1   4  144.79   14.70
  -6   1  -4  132.09   13.90
  -6   1  -4  122.89   13.70
   6   1   4  128.59   14.20
   6   1   4  122.59   16.20
  -6   1  -4  123.09   14.40
   6   1   4  130.29   13.50
   7  -1   4   22.80    8.30
   7  -1   4   26.50    5.40
   7  -1   4   29.20    4.80
  -7  -1  -4   26.50    3.60
  -7  -1  -4   23.70    4.10
   7   1   4   27.00    5.30
  -7   1  -4   28.20    4.50
   7   1   4   22.00    4.80
   7   1   4   23.20    7.10
  -7   1  -4   30.80    4.80
   7   1   4   27.50    3.90
  -7   1  -4   30.50    5.50
   8  -1   4   34.10    6.50
   8  -1   4   19.60    9.00
  -8  -1  -4   41.20    4.70
   8  -1   4   34.30    5.50
  -8   1  -4   38.20    5.20
   8   1   4   21.70    7.70
   8   1   4   29.80    4.80
  -8   1  -4   28.50    5.90
  -8   1  -4   40.20    5.60
   8   1   4   38.60    6.80
   9  -1   4    4.70    3.40
   9  -1   4    3.80    3.20
  -9  -1  -4    1.70    1.80
   9  -1   4    1.10    6.60
   9   1   4    6.70    6.60
  -9   1  -4    6.00    2.70
   9   1   4    2.00    4.10
   9   1   4    6.20    3.00
  -9   1  -4    2.80    3.40
  -9   1  -4    3.80    2.70
  10  -1   4    7.80    4.70
  10  -1   4    9.80    8.30
  10  -1   4   22.10    4.60
 -10   1  -4   12.00    4.60
  10   1   4   18.60    4.40
  10   1   4   20.10    6.00
  11  -1   4   -0.50    4.40
  11  -1   4    8.50    8.40
  11  -1   4   14.70    4.50
  11   1   4    3.30    5.40
  11   1   4    6.60    8.40
 -11   1  -4   11.50    5.30
  11   1   4    7.60    3.70
 -11   1  -4   11.40    3.50
 -11   1  -4    8.00    3.50
 -12  -1  -4    3.40    2.20
  12  -1   4    5.40    4.40
  12  -1   4   -6.70    7.00
  12  -1   4   -0.80    4.50
  12   1   4   -6.20    8.00
 -12   1  -4    3.00    4.50
 -12   1  -4    2.00    3.40
 -12   1  -4    3.60    4.00
  12   1   4    7.20    3.60
  12   1   4   -3.20    5.30
  13  -1   4    5.60    5.40
  13  -1   4    9.40    9.00
  13  -1   4   -1.30    4.10
 -13  -1  -4    2.40    2.20
  13   1   4   -2.60    8.90
 -13   1  -4    4.50    5.80
  13   1   4   -5.30    3.70
 -13   1  -4    5.30    4.00
  13   1   4   11.40    6.90
  14  -1   4    8.30    5.20
 -14  -1  -4    8.70    2.70
  14  -1   4   -7.80    8.70
  14  -1   4    0.30    5.40
  14   1   4   -4.30    7.30
 -14   1  -4   15.50    6.50
  14   1   4   16.60   10.90
  14   1   4    8.50    4.60
 -14   1  -4    6.10    4.30
  15  -1   4    6.10    4.90
  15  -1   4   -5.10    6.00
 -15  -1  -4    7.90    2.60
  15  -1   4    8.60    9.80
 -15   1  -4   10.10    6.70
  15   1   4   -1.90    5.10
  15   1   4    7.80    8.90
  15   1   4   11.80   14.10
 -15   1  -4   15.00   10.70
 -16  -1  -4    3.10    2.20
  16  -1   4   -4.20    9.10
  16  -1   4    3.90    4.70
 -16   1  -4    1.20    3.90
  16   1   4    0.90    8.80
  17  -1   4   -2.10   10.00
  17  -1   4    6.20    4.70
 -17   1  -4   -2.50    3.30
  17   1   4    0.30    8.30
  18  -1   4    3.30    4.50
  18   1   4   -2.70    7.20
 -18   1  -4    4.50    3.40
  19  -1   4    7.10    4.10
 -19   1  -4    0.90    2.80
  19   1   4    5.30    7.30
  19  -2  -4   16.00    5.40
  19   2  -4    1.40    6.60
 -19   2   4    4.80    3.60
  18  -2  -4    4.60    5.30
 -18   2   4   10.40    4.80
  18   2  -4   11.00    8.10
  17  -2  -4    0.70    6.00
 -17   2   4    8.90    4.90
  17   2  -4    7.40    9.60
  16  -2  -4   -4.70    4.80
  16   2  -4   -8.30    7.20
 -16   2   4    7.10    4.20
  15  -2  -4   -3.30    5.70
  15   2  -4    7.00    7.10
 -15   2   4    0.80    4.70
 -15   2   4    0.20    6.20
  14  -2  -4    3.10    4.10
  14  -2  -4    0.90    6.40
 -14   2   4   -5.50    5.20
 -14   2   4    7.50    5.10
  14   2  -4   -1.00    5.80
  14   2  -4   -1.80    7.10
 -14   2   4    2.90    3.20
  13  -2  -4    2.50    5.80
  13  -2  -4    4.80    4.40
 -13   2   4   -4.70    5.10
 -13   2   4   -1.20    3.90
  13   2  -4    2.00    7.20
 -13   2   4   -2.70    2.90
  12  -2  -4   -5.50    5.10
  12  -2  -4    0.30    4.10
  12   2  -4   -0.50    7.00
  12   2  -4    3.10    4.70
 -12   2   4   -1.10    3.40
 -12   2   4    3.30    5.00
 -12   2   4    3.60    4.10
  11  -2  -4   13.20    5.30
  11  -2  -4   31.00    6.60
  11   2  -4   26.90    8.80
  11   2  -4   18.50    5.90
 -11   2   4   22.70    5.50
 -11   2   4   31.10    5.10
  10  -2  -4    2.50    3.90
  10  -2  -4    2.60    3.90
 -10   2   4   -3.70    3.40
  10   2  -4    7.40    6.70
  10   2  -4    4.40    3.90
 -10   2   4    0.60    4.00
 -10   2   4    2.00    3.10
   9  -2  -4  133.39   16.90
   9  -2  -4  158.48   17.30
   9   2  -4  157.28   18.60
  -9   2   4  155.08   16.30
   9   2  -4  144.99   16.50
  -9   2   4  162.78   17.20
  -9   2   4  138.79   17.60
   8  -2  -4  400.76   41.40
   8  -2  -4  437.66   41.90
  -8   2   4  383.46   42.20
   8   2  -4  376.56   41.10
   8   2  -4  448.26   42.20
  -8   2   4  409.06   41.50
  -8   2   4  408.76   41.10
   8   2  -4  384.16   42.20
   7  -2  -4  445.06   42.80
   7  -2  -4  382.36   42.30
  -7   2   4  443.26   42.50
   7   2  -4  411.96   42.70
   7   2  -4  416.66   43.00
  -7   2   4  408.06   42.00
  -7   2   4  414.76   43.20
   6  -2  -4 1059.29  100.39
   6  -2  -4  932.81   99.99
  -6   2   4 1011.50  100.79
   6   2  -4  970.30   99.69
   6   2  -4 1003.40  100.29
  -6   2   4 1010.10  100.09
   6   2  -4 1091.39  100.49
  -6   2   4  985.90  100.79
  -5  -2   4  614.14   62.49
   5  -2  -4  665.03   63.69
   5  -2  -4  648.14   63.29
   5   2  -4  603.14   63.09
  -5   2   4  632.44   63.39
  -5   2   4  611.64   63.19
   5   2  -4  679.13   63.79
   4  -2  -4   92.09   10.00
  -4  -2   4   77.49    8.90
   4  -2  -4   95.59    9.80
  -4   2   4  108.29   11.10
  -4   2   4   89.29    9.50
   4   2  -4   89.59   10.30
   4   2  -4   85.49    9.60
  -4   2   4   72.69   10.00
   4   2  -4   95.49   10.40
  -3  -2   4    8.90    1.70
   3  -2  -4    9.40    2.70
  -3  -2   4    8.90    2.20
   3  -2  -4   13.00    2.50
   3   2  -4    7.00    3.20
  -3   2   4    9.40    2.40
   3   2  -4   14.00    2.60
  -3   2   4   11.80    3.70
  -3   2   4    9.00    2.70
   2  -2  -4    5.60    1.60
  -2  -2   4   10.40    1.60
  -2  -2   4    3.10    1.90
   2  -2  -4    5.50    1.80
   2   2  -4    5.80    2.40
  -2   2   4    5.10    2.00
   2   2  -4    2.60    2.10
  -2   2   4    5.50    1.70
   2   2  -4    0.00    2.90
  -2   2   4    2.00    2.80
   1  -2  -4   93.39    9.80
  -1  -2   4   90.79    9.80
   1  -2  -4   88.29    9.30
  -1   2   4   88.69    9.40
  -1   2   4   93.69    9.80
  -1   2   4   98.19   10.50
   1   2  -4   88.19   10.20
   0  -2   4  824.12   90.69
   0  -2   4  889.41   90.39
   0   2   4  985.70   90.79
   0   2  -4 1032.10   90.99
   0   2  -4  858.81   90.89
   0   2   4  820.22   90.39
   0   2  -4 1014.10   90.79
   0   2   4  907.81   90.09
   1  -2   4  481.75   53.99
   1  -2   4  532.25   53.59
  -1   2  -4  592.84   54.09
  -1   2  -4  537.65   53.89
  -1   2  -4  506.55   53.99
   1   2   4  522.85   53.29
   1   2   4  599.04   53.79
   2  -2   4    0.10    2.90
   2  -2   4    2.60    2.00
  -2   2  -4    1.40    2.60
  -2   2  -4    3.20    1.70
   2   2   4    5.70    1.40
  -2   2  -4   -3.20    2.90
  -2   2  -4    2.70    2.60
   2   2   4    2.00    2.00
   3  -2   4   87.79   10.10
   3  -2   4   92.99   10.60
  -3   2  -4   87.19   10.60
  -3   2  -4   96.39   10.60
   3   2   4   91.39    9.30
   3   2   4  105.29   10.10
   3   2   4   89.49    9.60
  -3   2  -4   81.49   10.00
   4  -2   4  518.65   49.00
   4  -2   4  505.85   48.50
   4   2   4  454.05   47.90
  -4   2  -4  440.46   48.30
  -4   2  -4  522.55   48.80
   4   2   4  468.45   48.00
  -4   2  -4  481.35   49.00
   5  -2   4 1262.97  115.59
   5  -2   4 1172.78  114.99
  -5   2  -4 1204.88  115.09
   5   2   4 1103.09  114.59
  -5   2  -4 1140.39  114.89
   5   2   4 1338.77  115.09
   5   2   4 1061.79  115.39
  -5   2  -4 1000.10  115.29
   6  -2   4 1161.48  104.59
   6  -2   4 1046.50  103.89
  -6   2  -4 1136.89  104.09
   6   2   4  944.01  103.49
   6   2   4  932.51  103.89
  -6   2  -4 1059.99  103.79
   7  -2   4  198.68   20.50
   7  -2   4  182.38   21.80
  -7   2  -4  215.88   20.40
   7   2   4  165.58   19.90
   7   2   4  217.78   20.30
   7   2   4  160.08   21.50
  -7   2  -4  174.48   20.90
  -7   2  -4  200.08   20.30
   8  -2   4   37.80    7.10
   8  -2   4   47.90    7.20
  -8   2  -4   29.50    5.60
   8   2   4   31.60    8.10
  -8   2  -4   37.70    7.20
   8   2   4   30.10    5.70
   8   2   4   41.50    6.60
  -8   2  -4   44.30    6.50
   9  -2   4   40.20    6.70
   9  -2   4   30.10    6.50
   9   2   4   42.30    7.10
  -9   2  -4   40.20    7.40
  -9   2  -4   27.40    7.40
  -9   2  -4   39.90    7.00
  10  -2   4   19.50    5.90
  10  -2   4   21.70    5.70
 -10   2  -4   14.00    5.70
 -10   2  -4   24.70    5.30
  10   2   4   32.50    9.40
 -10   2  -4   25.60    5.30
  10   2   4   23.20    6.30
  11  -2   4   62.99    9.30
  11   2   4   46.60   13.20
  11   2   4   61.19   13.00
 -11   2  -4   61.59    9.10
 -11   2  -4   45.50    9.50
  12  -2   4    1.60    4.20
  12  -2   4    4.10    5.20
 -12   2  -4    0.30    4.30
 -12   2  -4    2.30    4.80
 -12   2  -4    4.30    4.00
  12   2   4   -7.20    7.00
  12   2   4    7.40    6.40
  13  -2   4    5.90    4.40
  13  -2   4    0.60    5.20
 -13   2  -4    4.10    4.20
 -13   2  -4    5.90    4.40
  13   2   4   10.40    9.20
  13   2   4   -0.10    6.60
  14  -2   4    1.80    4.90
  14   2   4    5.20    7.90
  14   2   4   -9.80    9.70
 -14   2  -4   -8.20    5.40
 -14   2  -4   13.50    6.20
 -14   2  -4    2.10    4.70
  15  -2   4    2.30    4.10
 -15   2  -4    9.60    4.90
  15   2   4    1.10    8.00
  16  -2   4    7.00    5.30
  16   2   4    5.30    7.60
 -16   2  -4    2.40    4.50
  17  -2   4    3.10    4.20
  17   2   4   15.60    9.00
 -17   2  -4    2.30    3.40
  18  -2   4    0.30    3.90
  18   2   4   -3.10    7.00
 -18   2  -4   -0.10    3.40
 -18   3   4    4.40    3.50
  17  -3  -4    3.50    4.90
  17   3  -4   -5.00    7.10
 -17   3   4   -6.70    3.10
  16  -3  -4   -2.50    4.20
  16   3  -4   -1.10    6.10
 -16   3   4    9.20    9.00
 -16   3   4    3.40    3.70
  15  -3  -4    1.40    4.30
  15   3  -4   -0.90    6.50
 -15   3   4   -5.20    3.70
 -15   3   4    2.70    5.10
  14  -3  -4   -3.20    4.30
 -14   3   4   -1.80    4.60
  14   3  -4   10.10    8.10
 -14   3   4   -6.00    3.30
  13  -3  -4    1.30    4.80
  13   3  -4   11.10   11.60
 -13   3   4    1.60    8.40
 -13   3   4    7.80    4.70
  12  -3  -4    5.20    4.60
 -12   3   4    5.10    5.60
 -12   3   4    7.70    4.40
  12   3  -4   -7.90    5.10
  12   3  -4   10.70    7.00
 -12   3   4    0.70    4.50
  11  -3  -4    2.80    8.90
  11  -3  -4    3.90    4.10
 -11   3   4    0.30    4.50
  11   3  -4    0.60    6.40
 -11   3   4    4.90    3.50
  11   3  -4   -1.00    4.40
 -11   3   4    1.10    4.70
  10  -3  -4   -3.10    3.40
  10  -3  -4   -9.10    6.40
 -10   3   4   -2.20    4.40
  10   3  -4    3.10    3.60
  10   3  -4    8.30    6.40
 -10   3   4    3.20    4.50
 -10   3   4   -2.30    3.20
   9  -3  -4   21.50    5.60
  -9   3   4   31.80    6.40
   9   3  -4   24.50    7.40
  -9   3   4   29.70    6.70
   9   3  -4   20.50    4.90
   8  -3  -4   24.70    5.10
  -8   3   4   32.50    5.40
   8   3  -4   27.10    4.90
  -8   3   4   25.60    8.10
  -8   3   4   24.50    5.90
   8   3  -4   14.60    6.60
   7  -3  -4   10.00    3.40
   7  -3  -4    0.50    4.00
  -7   3   4   12.00    3.80
   7   3  -4   10.80    5.00
   7   3  -4    7.00    3.00
  -7   3   4    9.30    4.50
  -7   3   4   21.20    4.70
   6  -3  -4  102.29   11.70
  -6   3   4  104.99   13.20
   6   3  -4   98.79   12.60
   6   3  -4  101.29   11.30
  -6   3   4  123.39   12.40
   5   3  -4   39.80    5.30
   5   3  -4   34.70    6.20
   4  -3  -4    1.00    1.40
  -4   3   4    6.30    3.10
   4   3  -4    4.80    2.80
   4   3  -4   -1.40    2.40
  -4   3   4    1.00    3.10
   4   3  -4    3.70    3.50
   3  -3  -4  124.09   12.90
  -3   3   4  124.39   15.30
  -3   3   4  121.79   14.40
   3   3  -4  136.29   14.60
   3   3  -4  133.09   14.10
  -3   3   4  130.69   13.70
  -2   3   4  369.16   40.90
   2   3  -4  453.55   41.30
  -2   3   4  377.06   40.30
  -2   3   4  400.06   41.20
   2   3  -4  424.06   40.50
   1   3  -4  100.29   10.90
   1   3  -4   88.09    9.60
  -1   3   4   79.49    9.90
  -1   3   4   81.29    9.90
  -1   3   4   82.29    9.20
   0  -3   4   -1.30    1.20
   0   3   4   -1.20    1.30
   0   3  -4   -0.40    2.20
   0   3  -4    2.30    3.60
   0   3   4    1.10    1.80
   0   3  -4   -2.50    3.30
   0   3   4    0.90    2.10
   1  -3   4    4.70    1.70
  -1   3  -4   10.50    3.00
  -1   3  -4   10.70    3.60
  -1   3  -4   10.30    4.50
  -1   3  -4    0.20    3.40
   1   3   4    4.70    2.10
   1   3   4    7.40    1.60
   2  -3   4   16.70    3.00
  -2   3  -4   17.10    3.60
  -2   3  -4   32.90    5.40
   3  -3   4    2.20    2.80
   3  -3   4    2.00    2.30
  -3   3  -4    2.70    3.20
  -3   3  -4    4.00    3.00
   4  -3   4  184.28   20.10
  -4   3  -4  182.58   20.10
  -4   3  -4  206.58   21.20
  -5   3  -4  171.98   19.00
   5   3   4  169.38   17.20
  -5   3  -4  197.78   18.60
  -5   3  -4  132.39   17.70
   6  -3   4    4.90    3.70
  -6   3  -4   13.50    4.50
  -6   3  -4   13.70    4.10
   6   3   4    8.50    4.00
  -6   3  -4    6.00    3.40
   7  -3   4    4.30    3.80
   7  -3   4    7.00    3.50
  -7   3  -4   -1.30    2.90
   7   3   4   -0.30    5.10
  -7   3  -4   -1.20    3.50
  -7   3  -4   -1.10    3.20
   8  -3   4   33.50    5.80
   8   3   4   27.40    7.60
  -8   3  -4   20.30    6.10
  -8   3  -4   26.30    5.50
   9  -3   4   24.30    5.40
  -9   3  -4   20.20    6.00
  -9   3  -4   35.40    6.00
   9   3   4    8.20    7.70
  -9   3  -4   21.10    5.10
  10  -3   4   -2.20    3.70
  10  -3   4   -0.40    7.60
  10   3   4   -8.30    6.20
 -10   3  -4    1.10    3.40
 -10   3  -4    9.70    4.30
 -10   3  -4    2.40    4.20
  11  -3   4   -1.10    3.30
  11  -3   4  -10.70    8.90
 -11   3  -4    0.60    3.90
 -11   3  -4    8.20    4.70
 -11   3  -4   -0.60    3.50
  11   3   4    1.50    6.90
  12  -3   4   -5.10    3.30
 -12   3  -4    1.40    8.00
  12   3   4   10.50   12.60
  13  -3   4    2.50    3.90
 -13   3  -4   -2.10    4.40
 -13   3  -4   -3.20    3.50
  13   3   4   15.80    7.90
  14  -3   4   -2.30    3.80
 -14   3  -4    4.00    5.40
  14   3   4    2.20    7.00
 -14   3  -4   -6.60    3.40
  15  -3   4    2.10    3.90
  15   3   4    0.70    6.70
 -15   3  -4    6.00    4.40
 -15   3  -4    5.30   11.60
  16  -3   4   -4.60    4.10
  16   3   4   -3.50    6.40
  15  -4  -4    0.00    3.40
  15   4  -4    2.30    6.10
 -15   4   4    9.20    5.70
 -15   4   4   -4.70    4.00
  14  -4  -4    1.90    4.00
 -14   4   4    2.40    4.00
 -14   4   4    1.40    6.30
  14   4  -4   -3.10    7.20
  13  -4  -4    6.70    3.40
  13   4  -4    7.00    5.40
 -13   4   4   12.30    4.70
 -13   4   4    3.10    5.00
  12  -4  -4   -2.20    3.20
 -12   4   4   -0.90    4.60
  12   4  -4    3.60    5.30
 -12   4   4   -9.10    4.20
  11  -4  -4    3.80    3.30
  11   4  -4   -0.90    5.10
 -11   4   4    3.00    5.00
 -11   4   4    4.80    5.50
  10  -4  -4    9.20    3.20
 -10   4   4   16.70    7.20
  10   4  -4   -0.20    5.10
 -10   4   4    2.50    5.40
   9  -4  -4    0.50    2.50
   9   4  -4   -5.50    4.60
  -9   4   4    1.50    6.60
  -9   4   4    3.40    6.30
  -9   4   4    6.70    5.20
   8  -4  -4    0.70    2.10
   8   4  -4   -0.40    4.40
  -8   4   4    2.00    4.30
  -8   4   4    6.30    4.90
   7  -4  -4    1.30    1.60
   7   4  -4    4.10    4.30
  -7   4   4    5.80    4.10
  -7   4   4   -1.80    4.10
   6   4  -4   13.50    4.10
  -6   4   4   -1.40    3.60
  -6   4   4   -4.30    3.60
  -5   4   4   20.50    5.30
  -5   4   4   27.40    6.10
  -4   4   4   23.60    5.50
  -4   4   4   41.10    6.90
   4   4  -4   17.20    5.50
   3   4  -4   39.00    6.90
  -3   4   4   40.40    7.60
   2   4  -4   38.90    7.10
   2   4  -4   44.60    5.40
  -2   4   4   46.50    6.60
  -1   4   4    3.00    2.40
   1   4  -4    3.50    3.30
   0   4  -4   43.10    5.90
   0   4  -4   33.00    6.40
  -1   4  -4   64.09    8.80
  -2   4  -4   54.69    8.30
   2   4   4   63.79    8.00
  -2   4  -4   71.79    8.80
  -3   4  -4    8.40    4.00
   3   4   4   15.40    3.40
  -3   4  -4    3.40    3.40
  -4   4  -4    1.50    3.20
   4   4   4   10.90    3.10
  -4   4  -4   -2.30    3.60
   5  -4   4    5.10    2.20
  -5   4  -4    5.30    4.00
   5   4   4   15.70    3.60
  -5   4  -4    8.70    3.90
   6  -4   4    1.50    2.50
  -6   4  -4   -5.30    4.20
  -6   4  -4    4.20    3.60
   6   4   4    4.80    4.40
  -6   4  -4    6.40    4.30
   7  -4   4    2.90    2.90
  -7   4  -4    7.10    4.50
  -7   4  -4    4.10    4.00
   7   4   4    6.40    5.40
  -7   4  -4    9.00    5.20
   8  -4   4    5.50    3.70
  -8   4  -4   -5.40    4.00
   8   4   4   14.30    6.60
  -8   4  -4    8.40    5.60
   9  -4   4    6.30    4.20
   9   4   4   18.70    7.00
  -9   4  -4    3.90    4.40
  -9   4  -4   16.50    5.40
  10  -4   4    0.20    3.60
 -10   4  -4    1.10    3.80
  10   4   4   -6.10    6.00
 -10   4  -4    2.50    3.70
  11  -4   4   -1.20    3.40
 -11   4  -4   -1.80    3.70
  11   4   4   -8.80    6.30
  12  -4   4   -4.90    3.40
 -12   4  -4    1.90    5.10
  12   4   4   -4.70    6.30
 -12   4  -4   -4.00    3.50
  13  -4   4    3.50    4.60
 -13   4  -4   -3.30    3.50
 -13   4  -4   -0.60    4.80
  13   4   4    6.90    6.20
  14  -4   4    0.60    3.30
  14   4   4   -5.60    5.90
 -14   4  -4    4.30    3.60
 -14   4  -4    1.60    5.50
 -11   5   4    2.70    4.60
 -10   5   4   -0.10    5.00
  10   5  -4   -2.80    4.40
  -9   5   4   10.10    5.40
   9   5  -4   -4.50    4.10
   8   5  -4   13.80    5.90
  -8   5   4    4.90    5.50
  -7   5   4    3.60    4.90
   7   5  -4   12.00    3.40
  -6   5   4   -0.40    4.40
   6   5  -4   -2.80    2.70
   5   5  -4   -0.30    2.40
  -5   5   4   -4.10    4.80
  -4   5   4    6.90    6.00
   4   5  -4   12.60    3.20
  -3   5   4   12.10    6.90
   3   5  -4   13.80    3.80
  -2   5   4   31.90    8.60
   2   5  -4   44.60    6.10
   1   5  -4   56.29    7.40
   0   5  -4   33.90    5.70
   0   5   4   31.70    7.00
  -1   5  -4   10.90    3.70
   1   5   4    3.10    5.10
  -2   5  -4    3.50    3.10
   2   5   4    7.40    4.40
   3   5   4    8.00    4.30
  -3   5  -4   -1.80    2.60
  -4   5  -4    0.90    2.60
  -5   5  -4   -0.60    2.90
  -6   5  -4    0.90    3.20
  -7   5  -4    0.30    3.00
  -8   5  -4   -0.50    3.30
 -10   5  -4    0.70    3.50
  20   0  -5   -2.40    7.80
  20   0  -5   -6.80    4.60
 -20   0   5   -1.00    1.90
  19   0  -5   -1.20    7.10
  19   0  -5   -3.50    4.50
 -19   0   5   -0.90    2.20
  18   0  -5    8.10    7.00
  18   0  -5    0.90    4.40
 -18   0   5    4.40    2.80
  17   0  -5    1.60    7.30
 -17   0   5   -0.70    2.70
  17   0  -5   -3.50    4.50
  16   0  -5   -7.60    7.20
 -16   0   5   -0.60    2.60
  16   0  -5   -3.10    4.10
 -15   0   5   -2.40    2.70
 -15   0   5    9.00   10.30
  15   0  -5   -0.40    7.10
  15   0  -5   -1.10    4.10
  15   0  -5   -1.70    4.40
  14   0  -5    3.50    8.00
 -14   0   5    3.90    4.50
 -14   0   5   -3.00    2.70
  14   0  -5   -4.50    4.10
  14   0  -5   -1.90    4.60
 -13   0   5   -2.10    3.50
  13   0  -5   -1.20    3.80
 -13   0   5   -2.00    2.50
  13   0  -5   -1.40    7.70
  13   0  -5    1.00    4.10
 -12   0   5    0.60    2.50
 -12   0   5   -2.70    3.30
  12   0  -5   -0.30    6.60
  12   0  -5   -1.60    3.40
  12   0  -5   -0.20    3.70
 -11   0   5    3.60    3.30
  11   0  -5    0.60    3.40
  11   0  -5   -6.10    3.20
  11   0  -5   -5.10    6.00
 -11   0   5    2.70    2.40
  10   0  -5    1.40    3.00
  10   0  -5   -0.80    5.50
 -10   0   5    0.10    2.00
 -10   0   5    4.00    3.30
 -10   0   5   11.50    5.10
  10   0  -5    0.70    3.10
  -9   0   5    4.00    3.30
  -9   0   5   -0.20    3.60
   9   0  -5   -1.30    5.60
   9   0  -5   -0.70    2.60
  -9   0   5   -1.80    1.70
   9   0  -5    0.50    2.90
  -8   0   5   -3.20    3.00
   8   0  -5   -1.30    2.80
   8   0  -5    2.10    5.10
   8   0  -5    0.00    2.40
  -8   0   5   -0.70    1.70
  -8   0   5    5.90    3.40
   7   0  -5   -1.10    2.40
  -7   0   5    0.00    3.00
   7   0  -5    1.40    5.20
   7   0  -5    1.00    2.70
  -7   0   5   -1.70    1.60
  -7   0   5   -0.60    3.40
  -6   0   5    1.30    1.60
   6   0  -5    0.40    4.60
   6   0  -5    1.50    2.80
  -6   0   5   -2.30    3.00
  -6   0   5   -1.10    3.20
   6   0  -5   -0.80    2.20
  -5   0   5    2.80    3.40
   5   0  -5    0.90    2.80
   5   0  -5    1.00    4.20
   5   0  -5    0.90    2.10
  -5   0   5    0.80    1.40
  -5   0   5   -3.10    3.00
   4   0  -5   -4.60    2.80
  -4   0   5   -0.90    3.30
   4   0  -5   -4.40    3.50
  -4   0   5    0.60    1.40
   4   0  -5    0.30    2.00
   4   0  -5    3.60    2.80
  -4   0   5    1.40    3.00
   3   0  -5    1.40    2.70
   3   0  -5    0.30    1.80
  -3   0   5    4.30    3.60
  -3   0   5    0.40    1.30
  -3   0   5    1.30    3.60
   3   0  -5   -1.00    3.00
  -3   0   5    1.80    1.70
   3   0  -5   -2.40    3.30
  -2   0   5   -1.20    3.80
   2   0  -5    2.90    2.90
   2   0  -5   -0.30    1.70
  -2   0   5    0.90    1.40
   2   0  -5   -1.30    2.50
   2   0  -5    0.20    3.20
  -2   0   5   -0.90    3.40
  -1   0   5   -0.80    1.40
  -1   0   5    3.10    3.50
   1   0  -5   -2.70    1.70
   1   0  -5    1.30    2.40
  -1   0   5   -1.50    1.70
   1   0  -5   -3.00    2.30
  -1   0   5   -5.00    3.90
   1   0  -5    0.80    3.40
   0   0   5    0.90    2.30
   0   0  -5   -1.00    2.30
   0   0  -5   -0.20    1.60
   0   0   5    0.80    1.70
   0   0  -5    0.70    2.20
   0   0   5    1.20    4.40
   0   0   5   -0.40    3.30
  -1   0  -5    1.50    2.80
   1   0   5    0.70    4.00
  -1   0  -5   -0.90    2.40
   1   0   5   -0.80    2.10
   1   0   5   -5.20    4.60
  -1   0  -5    0.00    1.60
   1   0   5    0.30    1.60
  -1   0  -5    0.70    1.70
  -2   0  -5    1.30    2.40
  -2   0  -5   -1.20    1.60
   2   0   5   -1.00    4.70
   2   0   5    1.30    2.30
   2   0   5    0.80    1.50
  -2   0  -5    0.90    1.50
  -2   0  -5    2.80    2.50
  -3   0  -5   -0.40    1.70
   3   0   5    0.20    1.70
  -3   0  -5    0.10    1.40
   3   0   5   -1.10    2.90
   3   0   5    2.10    5.20
   3   0   5    2.10    2.30
  -3   0  -5   -1.60    2.60
  -4   0  -5    0.80    1.30
   4   0   5    1.30    3.10
   4   0   5    3.80    2.70
   4   0   5    0.40    5.10
   4   0   5    0.40    1.70
  -4   0  -5    1.30    1.90
  -4   0  -5   -0.50    2.60
  -5   0  -5    2.60    1.50
   5   0   5    0.60    5.30
  -5   0  -5    3.50    2.90
   5   0   5   -0.30    2.00
   5   0   5    1.80    3.20
  -5   0  -5   -0.40    2.00
   6   0   5    0.30    1.90
   6   0   5    0.90    3.20
   6   0   5   -2.70    5.50
  -6   0  -5    1.30    2.90
  -6   0  -5   -1.20    1.60
  -6   0  -5    1.70    2.00
  -7   0  -5    0.00    2.70
   7   0   5    3.30    2.60
   7   0   5    1.60    3.40
  -7   0  -5   -1.30    1.80
   7   0   5    0.40    6.10
   8   0   5   -1.40    2.30
  -8   0  -5   -0.90    2.80
  -8   0  -5   -2.20    2.00
   8   0   5   -1.80    5.70
   8   0   5   -1.30    3.20
  -9   0  -5    0.50    2.40
   9   0   5   -1.20    2.60
   9   0   5    0.60    3.80
   9   0   5    3.70    6.90
  -9   0  -5   -3.70    2.90
  10   0   5   -3.90    3.60
 -10   0  -5    0.70    3.40
 -10   0  -5   -3.30    3.60
  10   0   5   -2.20    6.60
  10   0   5    1.40    3.10
  11   0   5   -2.60    3.90
 -11   0  -5   -0.60    2.70
 -11   0  -5    3.60    3.50
  11   0   5    2.20    3.40
  11   0   5   -9.30    7.90
 -12   0  -5    3.00    3.00
  12   0   5    3.70    8.30
  12   0   5    2.90    4.50
  12   0   5    2.10    3.50
 -12   0  -5    4.50    3.70
 -13   0  -5    0.50    2.90
 -13   0  -5   -2.20    5.00
  13   0   5   -0.20    3.50
  13   0   5    2.20    8.70
  13   0   5    4.90    5.40
  14   0   5   -4.10    5.60
  14   0   5   -4.60    3.70
 -14   0  -5    0.70    3.00
  14   0   5   -1.00    9.00
 -15   0  -5   -3.30    3.20
  15   0   5   -6.30    3.60
  15   0   5   -3.20    8.50
  16   0   5   -3.00    3.70
 -16   0  -5    1.80    2.70
  16   0   5   -1.50    8.20
  17   0   5    4.10    8.60
  17   0   5    6.50    4.80
  18   0   5    3.50    8.60
 -18   0  -5    2.50    2.50
  18   0   5    2.50    4.50
 -19   0  -5   -0.30    2.30
  19   0   5    2.00    8.60
  19   0   5  -10.30    4.80
  20  -1  -5    3.10    4.50
  20   1  -5   -3.30    6.90
 -20   1   5   -0.20    2.70
  19  -1  -5    2.70    4.70
 -19   1   5    0.50    3.10
  19   1  -5    8.00    7.40
  18  -1  -5   -3.50    4.20
 -18  -1   5    4.10    2.00
  18  -1  -5   -4.20   13.60
  18   1  -5   -7.80    7.60
 -18   1   5   -1.70    2.90
  18   1  -5   -2.30    7.00
  17  -1  -5   -7.00    9.50
 -17  -1   5    2.70    2.30
  17  -1  -5   -7.10    4.70
  17   1  -5    8.10    8.90
 -17   1   5    4.80    3.70
  17   1  -5   12.10    6.20
  16  -1  -5   -4.00    8.50
  16  -1  -5   -5.70    8.80
 -16  -1   5    1.80    2.60
  16  -1  -5   -2.30    5.50
 -16   1   5   -2.20    7.70
  16   1  -5   17.50    5.60
  16   1  -5    4.50   11.60
 -16   1   5    9.30    4.80
 -15  -1   5    2.70    2.40
  15  -1  -5    9.10    8.90
  15  -1  -5    4.50    4.80
  15  -1  -5    4.80    6.30
 -15   1   5    1.70    3.40
 -15   1   5   -9.70    6.10
  15   1  -5   12.60    5.00
  15   1  -5    7.70    8.50
  15   1  -5    2.50    5.00
 -14  -1   5    2.70    2.20
  14  -1  -5    0.70    4.10
  14  -1  -5    1.70    7.90
  14  -1  -5   -3.00    5.10
  14   1  -5    3.00    8.60
 -14   1   5    5.30    3.40
 -14   1   5    1.60    5.20
  14   1  -5    7.50    5.00
  14   1  -5   -1.40    4.50
 -13  -1   5   -1.80    2.10
 -13  -1   5   -9.70    5.90
  13  -1  -5   -5.40    3.70
  13  -1  -5   -6.10    4.50
  13  -1  -5    1.80    7.10
 -13   1   5    4.00    3.90
  13   1  -5   -2.00    3.60
  13   1  -5   -4.90    6.50
 -13   1   5    3.30    3.30
 -13   1   5   -2.40    4.20
  13   1  -5    6.50    4.70
  12  -1  -5   51.59    8.70
  12  -1  -5   62.09   11.60
  12  -1  -5   52.59    9.70
 -12  -1   5   69.09    7.10
  12   1  -5   44.40    8.30
 -12   1   5   45.50    8.70
  12   1  -5   53.39    9.10
 -12   1   5   66.69    8.00
  12   1  -5   50.89   11.40
  11  -1  -5  118.49   17.40
 -11  -1   5  143.29   13.30
  11  -1  -5  108.29   16.20
  11  -1  -5  150.28   15.80
  11   1  -5  119.19   14.60
 -11   1   5  128.79   14.00
  11   1  -5  118.29   17.50
 -11   1   5  104.19   15.00
 -11   1   5  104.19   14.10
  11   1  -5  125.29   14.10
  10  -1  -5  278.47   28.30
 -10  -1   5  252.77   25.00
  10  -1  -5  259.37   26.70
  10  -1  -5  247.98   26.00
 -10   1   5  246.38   25.50
  10   1  -5  228.28   26.00
  10   1  -5  286.77   25.80
 -10   1   5  209.28   26.50
 -10   1   5  230.88   25.90
  10   1  -5  225.88   27.90
   9  -1  -5  180.38   19.30
  -9  -1   5  169.18   17.80
   9  -1  -5  206.98   20.90
   9  -1  -5  181.88   18.70
  -9   1   5  162.38   19.50
  -9   1   5  181.38   18.90
   9   1  -5  168.38   18.70
   9   1  -5  172.28   18.40
  -9   1   5  158.58   18.10
   9   1  -5  166.78   20.40
   8  -1  -5   60.39    7.00
   8  -1  -5   48.60    7.40
  -8  -1   5   52.19    5.80
   8  -1  -5   66.99   10.40
  -8  -1   5   36.50    6.20
   8   1  -5   54.59    6.60
   8   1  -5   47.10    6.80
  -8   1   5   41.50    7.00
  -8   1   5   54.09    6.30
  -8   1   5   40.00    7.90
   8   1  -5   54.49    8.80
  -7  -1   5    4.60    1.80
   7  -1  -5    4.60    2.90
   7  -1  -5    8.10    4.50
   7  -1  -5   10.90    3.60
  -7  -1   5    6.90    2.80
  -7   1   5    5.50    4.10
   7   1  -5    8.10    5.20
  -7   1   5    2.30    2.70
  -7   1   5    3.00    2.20
   7   1  -5    5.90    2.80
   7   1  -5    0.40    2.20
   7   1  -5   -1.90    4.00
  -6  -1   5  218.18   24.00
   6  -1  -5  247.18   24.40
   6  -1  -5  250.57   24.00
  -6  -1   5  220.08   23.50
  -6   1   5  220.68   23.70
   6   1  -5  231.58   23.70
   6   1  -5  239.08   25.00
  -6   1   5  251.97   25.00
   6   1  -5  216.58   24.80
   6   1  -5  242.28   24.10
  -6   1   5  232.18   24.10
  -5  -1   5  138.49   13.50
   5  -1  -5  147.39   14.40
   5  -1  -5  121.29   15.10
  -5   1   5  122.79   14.00
  -5   1   5  151.48   15.20
   5   1  -5  134.39   15.00
  -5   1   5  129.69   13.60
   5   1  -5  102.69   14.70
   5   1  -5  131.39   15.10
   5   1  -5  124.69   14.10
   4  -1  -5   31.80    5.00
  -4  -1   5   28.00    4.00
   4  -1  -5   34.30    4.70
  -4   1   5   39.70    6.50
  -4   1   5   31.00    4.80
   4   1  -5   36.50    4.50
  -4   1   5   27.40    4.10
   4   1  -5   30.70    5.80
   4   1  -5   33.00    5.00
   4   1  -5   33.00    5.80
  -3  -1   5  114.99   12.50
   3  -1  -5  122.49   12.70
   3   1  -5  106.59   12.60
   3   1  -5  120.39   13.60
   3   1  -5  134.49   14.30
   3   1  -5  113.29   13.00
  -3   1   5  128.69   12.40
  -3   1   5  128.99   12.80
  -2  -1   5   55.49    6.40
   2  -1  -5   60.39    6.60
  -2  -1   5   56.09    7.20
  -2  -1   5   46.20    8.10
   2   1  -5   51.39    8.60
   2   1  -5   50.99    6.60
   2   1  -5   56.89    7.70
  -2   1   5   68.19    6.30
   2   1  -5   58.59    7.10
   1  -1  -5 1696.53  145.69
  -1  -1   5 1471.05  145.59
  -1  -1   5 1354.56  146.29
  -1  -1   5 1433.36  145.99
   1   1  -5 1337.17  145.69
  -1   1   5 1770.92  145.59
   1   1  -5 1310.27  145.89
   1   1  -5 1457.75  145.99
   0  -1   5 1358.56  127.69
   0  -1   5 1303.67  128.49
   0   1  -5 1236.68  128.29
   0   1  -5 1225.18  127.99
   0   1  -5 1357.06  128.09
  -1  -1  -5  569.24   48.40
  -1  -1  -5  513.05   48.00
   1  -1   5  477.95   48.10
   1  -1   5  453.85   49.10
   1   1   5  542.85   48.30
  -1   1  -5  420.86   48.70
  -1   1  -5  428.76   48.40
  -1   1  -5  463.45   48.40
   2  -1   5 1195.08  115.59
  -2  -1  -5 1160.48  115.39
  -2  -1  -5 1247.58  115.79
   2  -1   5 1167.78  116.79
   2   1   5 1153.78  115.79
  -2   1  -5 1103.99  116.19
  -2   1  -5 1148.99  115.89
  -2   1  -5 1119.09  115.79
   2   1   5 1246.98  115.69
   3  -1   5  860.71   84.79
  -3  -1  -5  877.31   83.89
   3  -1   5  868.71   85.79
   3  -1   5  816.62   84.19
  -3  -1  -5  971.60   84.29
   3   1   5  880.41   84.29
   3   1   5  747.93   84.59
  -3   1  -5  779.42   84.29
   3   1   5  986.70   85.09
  -3   1  -5  810.72   84.59
  -3   1  -5  764.22   84.19
  -4  -1  -5  226.88   21.00
   4  -1   5  218.18   23.50
  -4  -1  -5  208.88   20.60
   4  -1   5  212.18   21.10
   4  -1   5  212.38   21.90
  -4   1  -5  176.78   20.90
   4   1   5  204.68   20.70
   4   1   5  196.08   21.10
  -4   1  -5  203.48   21.00
   4   1   5  232.58   21.60
  -4   1  -5  189.88   21.50
   4   1   5  176.28   22.10
  -5  -1  -5   28.90    4.10
   5  -1   5   31.00    5.80
   5  -1   5   17.80    7.20
   5  -1   5   30.00    4.60
  -5  -1  -5   36.80    4.40
  -5   1  -5   27.30    4.70
   5   1   5   23.80    4.80
   5   1   5   26.10    3.90
  -5   1  -5   29.10    4.70
  -5   1  -5   26.30    5.30
   5   1   5   36.50    5.70
   5   1   5   21.80    6.90
   6  -1   5   50.29    8.00
  -6  -1  -5   54.99    6.20
   6  -1   5   61.29    7.20
   6  -1   5   34.30   11.50
  -6  -1  -5   54.79    6.70
  -6   1  -5   50.49    7.60
   6   1   5   56.39    7.90
  -6   1  -5   55.09    6.90
   6   1   5   56.19    9.70
  -6   1  -5   58.59    7.10
   6   1   5   57.39    7.30
   6   1   5   52.59    6.30
   7  -1   5   92.19   15.90
   7  -1   5  126.79   12.50
  -7  -1  -5   95.29   12.10
   7  -1   5  105.69   13.20
  -7  -1  -5  121.49   11.60
   7   1   5   99.89   13.70
  -7   1  -5  122.99   12.10
   7   1   5   82.79   15.20
   7   1   5  107.69   11.70
   7   1   5  115.09   13.20
  -7   1  -5  102.99   13.00
  -7   1  -5  120.99   12.30
   8  -1   5   49.40    6.90
  -8  -1  -5   52.49    5.70
   8  -1   5   35.70   10.00
   8  -1   5   48.50    7.90
   8   1   5   49.20    8.10
  -8   1  -5   48.00    6.20
  -8   1  -5   35.70    7.10
   8   1   5   40.30    6.10
  -8   1  -5   53.59    6.80
   8   1   5   40.10    9.30
  -9  -1  -5   -0.70    2.20
   9  -1   5    4.40    3.70
   9  -1   5    2.50    7.20
   9  -1   5    4.00    2.90
  -9  -1  -5    3.40    1.90
  -9   1  -5    0.40    3.30
  -9   1  -5    3.00    2.60
   9   1   5    2.40    2.60
   9   1   5    9.60    7.20
   9   1   5   -0.10    4.10
  -9   1  -5    0.30    2.60
  10  -1   5   45.60   11.00
  10  -1   5   70.39   10.40
 -10  -1  -5   60.89    6.50
  10  -1   5   52.19    9.10
  10   1   5   37.30   10.20
 -10   1  -5   38.80    8.30
  10   1   5   56.99   10.00
  10   1   5   54.29    7.30
 -11  -1  -5  141.79   13.90
  11  -1   5  160.78   15.70
  11  -1   5  115.49   16.40
  11   1   5  127.09   14.70
 -11   1  -5  146.99   15.20
 -11   1  -5  111.89   15.90
  11   1   5  110.29   16.60
  11   1   5  120.09   20.90
  12  -1   5   15.50    6.70
  12  -1   5   33.20    6.40
  12  -1   5   16.50    9.80
 -12   1  -5   24.10    5.50
  12   1   5   19.90   12.00
 -12   1  -5   16.80    6.10
  12   1   5   24.40    5.30
  12   1   5   17.80    7.80
 -13  -1  -5   49.00    6.20
  13  -1   5   62.79    9.10
 -13   1  -5   51.29    8.20
  13   1   5   38.70    7.50
  13   1   5   47.60   10.30
  13   1   5   35.90   12.80
  14  -1   5   10.60   10.00
  14  -1   5   21.50    6.40
 -14  -1  -5   21.30    3.80
  14   1   5   33.90    6.30
  14   1   5   17.80   11.50
 -14   1  -5    7.40    7.40
  14   1   5   11.80   10.60
 -14   1  -5   38.50    6.10
 -15  -1  -5    0.60    2.00
  15  -1   5    2.80    4.60
  15  -1   5    2.40    9.30
  15   1   5    1.00    5.90
 -15   1  -5    2.20    4.10
  15   1   5  -12.10    9.50
 -15   1  -5    4.90   10.80
 -16  -1  -5    3.00    1.90
  16  -1   5    1.90    4.40
  16  -1   5  -14.70    9.00
  16   1   5   -7.40    7.80
 -16   1  -5    1.70    3.70
  17  -1   5    2.60   11.00
  17  -1   5   -1.60    4.50
  17   1   5    1.40    8.20
 -17   1  -5    0.70    3.40
  18  -1   5    0.00    4.30
 -18   1  -5    0.60    3.30
  18   1   5    3.00    9.90
  19  -1   5    3.20    4.40
 -19   1  -5    5.00    2.90
  19  -2  -5    0.00    4.60
  19   2  -5   -7.10    6.70
 -19   2   5    2.90    3.40
  18  -2  -5   -5.10    4.50
 -18   2   5    0.10    3.80
  18   2  -5   -2.10    8.20
  17  -2  -5   -0.40    4.50
  17   2  -5    1.60    8.10
 -17   2   5    3.30    3.80
  16  -2  -5   -0.90    4.40
 -16   2   5   -2.30    3.40
  16   2  -5    5.70    7.90
  15  -2  -5   -0.30    4.30
  15  -2  -5   13.00    9.20
  15   2  -5  -11.20    6.80
 -15   2   5    6.50    5.60
 -15   2   5    3.20    3.70
  14  -2  -5   10.60    6.90
  14  -2  -5    3.80    4.00
 -14   2   5    2.80    6.00
  14   2  -5   -3.00    5.80
  14   2  -5   -7.60    7.10
 -14   2   5   -2.20    3.10
 -14   2   5   -1.50    4.60
  13  -2  -5    5.30    6.60
  13  -2  -5    4.10    4.30
 -13   2   5   -4.50    5.10
  13   2  -5   -4.00    7.30
 -13   2   5    5.30    3.60
  13   2  -5    6.80    5.50
 -13   2   5    3.20    4.30
  12  -2  -5   19.20    5.30
  12  -2  -5   18.90    7.80
 -12   2   5   18.40    5.10
  12   2  -5   13.50    5.90
 -12   2   5    9.60    6.20
  12   2  -5   16.30    8.30
 -12   2   5    8.80    4.30
  11  -2  -5    7.50    4.50
 -11  -2   5    0.30    1.40
  11  -2  -5    7.80    5.00
  11   2  -5    0.00    6.90
  11   2  -5    5.10    4.30
 -11   2   5    5.10    6.20
 -11   2   5    2.30    3.40
 -11   2   5    3.80    4.10
 -10  -2   5   18.60    3.00
  10  -2  -5   27.80    5.80
  10  -2  -5   11.80    4.80
 -10   2   5   25.80    5.90
 -10   2   5   14.70    5.60
  10   2  -5   31.00    7.60
 -10   2   5   13.20    4.80
   9  -2  -5  252.77   24.80
   9  -2  -5  201.28   24.20
  -9  -2   5  256.17   22.70
   9   2  -5  210.98   23.80
   9   2  -5  203.78   25.50
  -9   2   5  212.88   24.20
  -9   2   5  242.58   23.70
  -9   2   5  202.68   25.10
   8  -2  -5  186.48   20.20
   8  -2  -5  174.48   19.60
  -8   2   5  168.28   19.70
   8   2  -5  190.58   21.00
  -8   2   5  186.88   19.20
   8   2  -5  221.38   23.70
  -8   2   5  167.48   20.60
   8   2  -5  172.38   19.10
   7  -2  -5   96.99   10.70
   7  -2  -5  101.59   10.90
   7   2  -5   80.69   11.80
  -7   2   5   83.49   11.70
  -7   2   5   99.39   10.80
   7   2  -5   73.89   11.60
  -7   2   5   83.79   10.00
   7   2  -5   79.99    9.90
  -6  -2   5   87.59    8.10
   6  -2  -5   72.19    9.10
   6  -2  -5   77.39    9.30
   6   2  -5   59.99    9.00
  -6   2   5   67.19    8.60
   6   2  -5   88.99    9.90
   6   2  -5   65.19    9.90
  -6   2   5   68.59   10.30
  -6   2   5   72.99    9.20
  -5  -2   5  973.80   84.89
   5  -2  -5  831.72   85.39
   5  -2  -5  882.41   85.79
   5   2  -5  788.22   85.29
   5   2  -5  953.60   86.29
  -5   2   5  844.52   85.29
  -5   2   5  782.52   85.49
  -5   2   5  827.62   86.29
  -4  -2   5  627.94   74.29
   4  -2  -5  798.42   74.89
   4  -2  -5  814.72   74.49
  -4   2   5  833.42   75.69
  -4   2   5  761.92   74.69
  -4   2   5  761.92   74.39
   4   2  -5  755.92   75.29
   4   2  -5  666.03   74.49
  -3  -2   5  243.78   22.90
   3  -2  -5  222.98   23.50
   3  -2  -5  249.38   23.10
  -3   2   5  260.37   24.30
   3   2  -5  220.68   23.60
  -3   2   5  207.08   23.00
   3   2  -5  203.58   23.70
   3   2  -5  229.88   23.40
  -3   2   5  216.58   23.30
  -3   2   5  227.28   23.50
   2  -2  -5  123.69   13.80
  -2  -2   5  150.48   13.60
   2  -2  -5  132.79   13.80
   2   2  -5  137.19   14.60
  -2   2   5  138.29   14.00
   2   2  -5  113.19   14.40
  -2   2   5  118.69   13.50
  -2   2   5  140.39   14.80
  -2   2   5  132.99   13.80
   2   2  -5  130.29   14.00
  -1  -2   5  110.29   13.10
   1  -2  -5  120.59   12.40
   1  -2  -5  105.69   12.60
  -1  -2   5  140.19   13.00
   1   2  -5  117.79   13.70
  -1   2   5  132.89   13.30
  -1   2   5  131.69   13.60
  -1   2   5  126.59   12.90
   1   2  -5  123.19   13.60
   0  -2   5  401.66   41.00
   0  -2  -5  398.06   40.70
   0  -2   5  354.66   41.40
   0  -2  -5  459.05   40.80
   0   2  -5  458.95   41.80
   0   2  -5  426.66   41.40
   0   2  -5  379.06   41.60
   1  -2   5  104.89   13.30
   1  -2   5  117.09   12.50
  -1  -2  -5  116.99   11.80
  -1   2  -5  142.99   13.60
  -1   2  -5  124.49   13.10
   1   2   5  119.79   12.30
  -1   2  -5  106.19   13.40
   2  -2   5   76.09    8.90
   2  -2   5   68.29   10.00
  -2   2  -5   86.89    9.80
   2   2   5   91.59    9.30
   2   2   5   78.79    8.40
  -2   2  -5   71.79    9.50
   3  -2   5    3.30    3.70
   3  -2   5    1.50    2.20
  -3   2  -5    0.70    2.90
   3   2   5    2.40    1.90
   3   2   5    2.70    1.40
  -3   2  -5    1.40    2.20
   3   2   5    1.40    2.30
  -3   2  -5    3.80    3.00
   4  -2   5  186.28   18.20
   4  -2   5  184.08   18.80
  -4   2  -5  174.88   18.00
  -4   2  -5  165.18   18.20
  -4   2  -5  173.08   18.70
   4   2   5  166.18   18.00
   4   2   5  154.38   17.90
   5  -2   5  680.93   69.99
   5  -2   5  749.42   69.49
  -5   2  -5  763.72   69.59
   5   2   5  612.34   69.39
   5   2   5  780.72   69.59
  -5   2  -5  646.44   69.19
   5   2   5  634.44   69.09
   6  -2   5  939.81   88.79
   6  -2   5  915.11   88.09
   6   2   5  823.52   88.39
  -6   2  -5  813.82   88.39
   6   2   5  861.61   87.79
  -6   2  -5  948.11   88.19
  -6   2  -5  947.11   87.99
   6   2   5  819.52   88.49
   7  -2   5  226.18   21.80
   7  -2   5  216.68   22.50
  -7   2  -5  179.58   22.10
   7   2   5  194.38   22.30
  -7   2  -5  213.28   21.60
   7   2   5  204.08   21.50
   7   2   5  183.48   23.10
   8  -2   5    2.50    3.70
   8  -2   5    1.30    3.20
  -8   2  -5   -0.20    3.70
  -8   2  -5    3.50    3.20
   8   2   5   11.20    6.80
  -8   2  -5    2.50    3.30
   9  -2   5   21.00    6.20
   9  -2   5   30.10    5.90
   9   2   5   23.60    8.70
  -9   2  -5   23.30    4.90
  -9   2  -5   29.50    5.30
  -9   2  -5   18.60    5.50
  10  -2   5   53.29    9.90
  10  -2   5   63.59    9.50
  10   2   5   61.89    9.90
  10   2   5   48.80   12.10
 -10   2  -5   63.69    8.70
 -10   2  -5   53.89    9.00
  11  -2   5   22.00    6.40
  11  -2   5   18.00    5.20
 -11   2  -5    8.80    4.20
 -11   2  -5    3.00    5.30
  11   2   5   16.50    6.40
  11   2   5    1.50    8.50
 -11   2  -5   11.90    4.70
  12  -2   5   -3.40    3.30
 -12   2  -5    5.80    3.80
  12   2   5   -7.30    5.80
  12   2   5    3.70    7.50
 -12   2  -5   -1.60    4.60
 -12   2  -5   -2.60    3.90
  13  -2   5   13.90    8.80
  13  -2   5    0.10    4.40
 -13   2  -5    5.20    4.20
 -13   2  -5    6.00    5.60
 -13   2  -5    2.50    4.50
  13   2   5    7.50    8.10
  14  -2   5   -3.60    3.90
 -14   2  -5   -4.70    3.60
  14   2   5   -5.80    8.00
  15  -2   5   -0.20    4.00
 -15   2  -5    0.00    4.20
  15   2   5    2.10    9.20
  16  -2   5    1.30    4.40
 -16   2  -5    2.70    4.10
  16   2   5    4.80    7.60
  17  -2   5    3.20    4.40
 -17   2  -5   -1.90    3.50
  17   2   5   -2.30    7.40
  18  -2   5   -0.50    3.90
 -18   2  -5   -3.70    3.20
  18   2   5    8.00    7.20
  17  -3  -5   -0.70    4.00
 -17   3   5    3.50    3.10
  17   3  -5   -3.90    6.10
  16  -3  -5    3.70    4.40
  16   3  -5  -11.30    5.70
 -16   3   5   -2.00    3.70
  15  -3  -5    1.40    4.60
 -15   3   5    1.00    5.50
 -15   3   5    3.90    4.10
  15   3  -5    1.50    6.90
  14  -3  -5   -1.00    4.40
 -14   3   5    7.50    4.00
 -14   3   5    2.90    5.30
  14   3  -5   -1.40    7.10
  13  -3  -5    9.60    5.20
 -13   3   5   11.00    5.50
 -13   3   5    7.60    5.30
  13   3  -5    6.90    7.90
  12  -3  -5   10.50    5.10
 -12   3   5    8.70    4.50
 -12   3   5    5.20    6.10
 -12   3   5    3.40    5.10
  12   3  -5    4.40    5.40
  12   3  -5   18.20    8.10
  11  -3  -5   20.00    5.40
  11  -3  -5    6.40   16.20
 -11   3   5   13.10    5.70
  11   3  -5    6.00    5.00
 -11   3   5   19.30    6.70
  11   3  -5   11.00    7.20
 -11   3   5   14.60    5.00
  10  -3  -5   10.90    5.00
 -10   3   5    5.20    5.50
  10   3  -5   18.70    7.50
  10   3  -5   15.40    5.50
 -10   3   5   22.30    4.80
 -10   3   5   20.00    5.70
   9  -3  -5   -1.90    5.70
   9  -3  -5    8.50    4.40
  -9   3   5    4.40    4.40
  -9   3   5   -1.20    3.90
   9   3  -5    1.20    5.70
  -9   3   5    9.40    4.80
   9   3  -5   -3.50    3.50
   8  -3  -5   58.29    7.40
   8   3  -5   41.00    8.30
   8   3  -5   34.40    6.30
  -8   3   5   48.70    8.80
   7  -3  -5   42.30    7.40
   7   3  -5   52.69    7.10
  -7   3   5   54.09    9.40
  -7   3   5   65.39    9.30
  -7   3   5   73.19    8.20
   6  -3  -5   10.20    3.10
   6  -3  -5   -2.50    3.90
   6   3  -5    5.20    4.50
   6   3  -5    6.70    2.60
  -6   3   5    0.50    3.50
  -6   3   5    5.30    4.00
  -6   3   5   14.00    4.20
   5  -3  -5    6.50    3.50
   5  -3  -5    0.50    1.80
  -5   3   5    3.70    3.40
   5   3  -5   -0.90    3.60
  -5   3   5    3.30    3.30
  -5   3   5    3.60    3.40
   4  -3  -5   -1.20    1.30
   4   3  -5   -1.10    3.70
  -4   3   5    1.30    2.80
  -4   3   5   -0.10    3.10
   4   3  -5    4.80    3.10
   4   3  -5   -0.10    2.10
  -4   3   5    6.40    2.90
   3  -3  -5   33.30    3.80
  -3   3   5   30.00    5.50
   3   3  -5   26.80    5.90
  -3   3   5   34.20    6.10
   3   3  -5   37.80    5.00
  -2   3   5   19.50    4.30
   2   3  -5   16.70    5.10
  -2   3   5   12.10    4.50
  -2   3   5   26.50    4.10
   1   3  -5   83.59   10.00
  -1   3   5   67.69    8.60
  -1   3   5   64.49    8.70
  -1   3   5   71.59    8.30
   0   3   5  340.17   33.60
   0   3  -5  365.46   33.80
   0   3  -5  338.57   34.30
   0   3   5  298.07   33.40
   0   3   5  310.87   33.20
   1  -3   5   70.19    8.90
   1   3   5   63.79   10.00
   1   3   5   92.69    9.20
   1   3   5   86.29    8.90
  -1   3  -5   98.59   10.20
  -2   3  -5   78.39    9.90
   2   3   5   68.79    8.10
   2   3   5   84.99    8.50
  -2   3  -5   78.99    9.70
   2   3   5   72.89    8.40
   3  -3   5   96.19   11.60
  -3   3  -5  107.39   12.60
   3   3   5  107.29   10.70
   3   3   5  100.79   10.80
   4  -3   5   25.50    4.90
   4   3   5   30.20    3.50
   4   3   5   28.80    4.80
  -4   3  -5   19.60    4.50
  -4   3  -5   45.90    6.50
  -4   3  -5   29.00    5.90
   5  -3   5   -2.10    2.80
   5  -3   5   -2.50    4.30
   5   3   5   -0.80    3.20
  -5   3  -5    0.70    3.30
  -5   3  -5   -1.40    3.50
  -5   3  -5   -6.50    2.70
   6  -3   5    3.20    3.50
   6  -3   5   -3.20    5.30
  -6   3  -5   -2.10    4.10
  -6   3  -5    2.20    3.00
   6   3   5    1.10    4.50
  -6   3  -5    2.90    3.40
   7  -3   5   13.60    4.50
  -7   3  -5   25.60    5.30
  -7   3  -5   18.50    4.30
  -7   3  -5   11.80    5.10
   7   3   5    6.70    6.20
   8  -3   5    0.10    3.60
  -8   3  -5    1.90    3.20
   8   3   5   -0.80    6.40
  -8   3  -5   -3.00    3.90
  -8   3  -5   -2.40    3.60
   9  -3   5    7.80    4.40
   9  -3   5   -5.70    6.30
   9   3   5    5.50    6.90
  -9   3  -5    2.00    4.70
  -9   3  -5    1.90    3.60
  -9   3  -5    8.00    4.40
  10  -3   5    8.30    4.30
  10  -3   5    2.90    8.20
 -10   3  -5   20.80    5.40
  10   3   5    1.00    7.40
 -10   3  -5   15.80    6.00
 -10   3  -5   13.40    4.70
  11  -3   5    8.10    4.70
 -11   3  -5   15.40    4.90
  11   3   5   12.50    8.70
 -11   3  -5    9.40    4.60
 -11   3  -5   13.20    5.70
  12  -3   5    1.30    4.10
  12   3   5    0.80    7.20
 -12   3  -5   13.30    4.30
  13  -3   5    4.90    3.70
 -13   3  -5   -1.00    4.90
 -13   3  -5   -1.10    3.70
  13   3   5    0.50    7.30
  14  -3   5    2.20    4.00
  14   3   5    1.00    7.70
 -14   3  -5    8.20    5.60
 -14   3  -5    5.60    3.80
  15  -3   5   -2.10    3.40
 -15   3  -5    2.80    3.70
  15   3   5   -0.60    7.00
  16  -3   5   -3.00    3.50
 -16   3  -5   -3.30    3.20
  16   3   5   -6.90    6.20
  15  -4  -5    5.20    3.60
  15   4  -5   -0.10    5.60
 -15   4   5   -1.30    4.40
 -15   4   5    2.90    5.50
  14  -4  -5   -4.60    3.00
  14   4  -5    5.30    5.80
 -14   4   5    7.90    4.40
 -14   4   5    1.10    4.80
  13  -4  -5    8.50    3.50
  13   4  -5    6.20    5.90
 -13   4   5   -3.70    4.20
 -13   4   5    4.50    5.20
  12  -4  -5    2.00    3.40
 -12   4   5    1.20    4.70
  12   4  -5    6.40    5.80
 -12   4   5   -0.30    4.80
  11  -4  -5    2.70    2.80
 -11   4   5   -2.80    4.80
  11   4  -5   -8.40    4.90
 -11   4   5    6.50    5.70
  10  -4  -5   -3.90    2.50
 -10   4   5    7.50    5.10
 -10   4   5    3.60    4.80
  10   4  -5   -0.30    4.90
   9  -4  -5    3.10    2.70
   9   4  -5    2.00    7.10
  -9   4   5   17.70    6.00
  -9   4   5    1.90    5.40
   8  -4  -5    6.10    2.40
  -8   4   5   19.70    6.20
   8   4  -5   -1.20    4.80
  -8   4   5    7.20    4.90
   7  -4  -5    1.20    1.40
  -7   4   5   -4.80    3.90
   7   4  -5    1.50    4.00
  -7   4   5   -6.30    3.90
   6   4  -5    5.00    5.00
  -6   4   5   25.00    6.20
  -6   4   5    7.30    4.80
  -5   4   5   44.00    8.10
  -5   4   5   55.79    9.30
  -4   4   5   73.49    9.80
   4   4  -5   50.89    9.20
   3   4  -5   11.50    4.90
  -3   4   5   21.50    5.60
  -3   4   5   10.40    4.40
   3   4  -5   21.20    3.50
   2   4  -5    2.00    3.50
   2   4  -5    3.60    2.40
  -2   4   5    4.60    3.90
  -2   4   5   -1.10    2.70
  -1   4   5    1.90    3.50
   1   4  -5   -2.40    2.40
  -1   4   5    3.00    2.40
   1   4  -5    5.70    3.50
   0   4   5   -4.10    3.10
   0   4  -5    6.50    3.10
   0   4   5    0.80    1.60
   0   4  -5    5.90    3.50
   1   4   5   -0.60    3.40
  -1   4  -5    1.90    3.10
  -1   4  -5   -0.10    3.20
  -2   4  -5   17.90    4.90
   2   4   5   22.00    4.60
  -2   4  -5   23.10    5.00
   3   4   5    1.30    3.20
  -3   4  -5    6.60    3.90
  -3   4  -5   -0.90    3.00
   4   4   5   15.60    4.00
  -4   4  -5    7.30    4.40
  -4   4  -5   11.60    4.40
  -5   4  -5   24.10    6.10
  -5   4  -5   42.60    7.10
   5   4   5   28.40    5.80
   6  -4   5    2.30    2.80
  -6   4  -5    0.80    4.20
  -6   4  -5    5.90    5.10
  -6   4  -5   13.00    4.60
   6   4   5   14.30    5.40
   7  -4   5   11.10    3.50
  -7   4  -5    3.90    4.40
   7   4   5   -3.10    5.60
  -7   4  -5    8.60    4.90
  -7   4  -5    9.30    5.30
   8  -4   5    4.20    3.70
  -8   4  -5    3.80    3.70
   8   4   5    1.20    9.80
  -8   4  -5    1.80    4.10
   9  -4   5   -0.10    3.30
  -9   4  -5    8.60    3.90
  -9   4  -5    1.90    4.10
   9   4   5    4.20    6.00
  10  -4   5    0.20    3.50
 -10   4  -5   -2.40    3.50
  10   4   5    8.40    6.30
 -10   4  -5   -4.20    3.70
  11  -4   5    1.40    3.50
 -11   4  -5   -4.10    3.30
  11   4   5   -2.50    6.10
  12  -4   5   -7.50    3.40
  12   4   5   -2.50    7.70
 -12   4  -5    1.80    5.00
 -12   4  -5   -8.90    4.10
  13  -4   5    0.70    3.30
 -13   4  -5    2.60    3.70
 -13   4  -5    7.80    5.20
  13   4   5   -2.20    6.20
  14  -4   5    5.80    3.30
 -14   4  -5    1.20    3.40
 -11   5   5   -6.80    4.10
  11   5  -5   16.00    8.60
  10   5  -5    1.20    4.20
 -10   5   5    5.30    5.20
   9   5  -5    1.70    3.70
  -9   5   5    1.80    4.90
  -8   5   5    2.50    5.20
   7   5  -5   12.30    3.90
  -7   5   5   11.70    6.00
  -6   5   5   19.50    6.50
   6   5  -5   10.30    3.90
  -5   5   5    4.90    5.70
   5   5  -5    6.00    3.10
  -4   5   5    3.50    4.90
   4   5  -5   -2.00    2.40
   3   5  -5    0.00    2.50
  -3   5   5    2.80    5.00
  -2   5   5    8.40    5.80
   2   5  -5    6.30    3.10
  -1   5   5   15.50    6.20
   1   5  -5   18.00    4.00
   0   5  -5    7.10    3.10
   0   5   5   -4.20    4.60
   1   5   5   18.90    5.20
  -2   5  -5    3.30    2.80
   2   5   5   -2.60    4.60
   3   5   5   14.00    5.10
  -3   5  -5    3.90    3.40
   4   5   5    8.20    5.40
  -4   5  -5   12.40    4.40
  -5   5  -5   11.80    4.40
  -6   5  -5    3.10    3.40
  -7   5  -5    3.50    3.30
  -8   5  -5    1.50    3.50
  20   0  -6    0.10    8.20
 -20   0   6   -1.50    2.20
  20   0  -6   -4.50    4.60
  19   0  -6   -5.50    7.20
  19   0  -6    0.30    4.90
  18   0  -6    2.20    5.20
 -18   0   6   -3.50    2.40
  18   0  -6    1.80    7.50
 -17   0   6    3.70    2.90
  17   0  -6    0.00    5.10
  17   0  -6    0.80    7.50
 -16   0   6   -0.90    2.50
  16   0  -6   -2.80    4.40
  16   0  -6    5.50    6.20
  16   0  -6   -1.60    6.80
  15   0  -6   32.30    7.30
 -15   0   6   43.90    6.00
  15   0  -6   20.50    7.60
  15   0  -6   31.60   10.90
 -14   0   6  168.68   17.50
  14   0  -6  139.79   22.70
  14   0  -6  184.88   18.90
  14   0  -6  135.99   19.50
  13   0  -6   53.69    9.70
  13   0  -6   52.59   12.30
  13   0  -6   52.59    8.90
 -13   0   6   56.29    7.60
  12   0  -6  123.29   14.90
 -12   0   6  131.09   13.60
  12   0  -6  110.99   15.40
  12   0  -6  122.49   17.90
  11   0  -6    2.50    3.80
 -11   0   6    3.60    3.30
 -11   0   6    4.60    3.60
  11   0  -6   -1.50    3.20
  11   0  -6    2.20    6.00
  10   0  -6    9.00    3.60
 -10   0   6    9.80    2.70
 -10   0   6    6.40    5.70
  10   0  -6    8.00    4.20
  10   0  -6   11.80    6.80
   9   0  -6   26.70    7.00
  -9   0   6   14.20    4.70
  -9   0   6   17.10    3.10
  -9   0   6    9.90    4.20
   9   0  -6   21.00    4.20
   9   0  -6   17.40    4.60
   8   0  -6    5.10    5.70
   8   0  -6   13.90    3.50
  -8   0   6    9.40    2.40
   8   0  -6   11.40    3.90
  -8   0   6   11.00    4.10
  -8   0   6   13.30    4.50
  -7   0   6   17.10    3.00
   7   0  -6   25.70    6.20
  -7   0   6   24.30    4.90
   7   0  -6   18.00    4.30
   7   0  -6   16.50    3.80
  -7   0   6   14.40    4.20
   6   0  -6   53.39    6.70
   6   0  -6   46.50    5.80
  -6   0   6   34.70    6.50
  -6   0   6   41.70    7.00
   6   0  -6   45.30    7.80
  -6   0   6   31.20    4.80
   5   0  -6  262.97   24.70
   5   0  -6  216.18   23.20
  -5   0   6  212.38   22.90
   5   0  -6  264.87   24.10
  -5   0   6  203.58   23.80
  -5   0   6  216.58   24.00
   4   0  -6 1660.53  151.98
  -4   0   6 1416.36  151.98
   4   0  -6 1739.43  151.48
  -4   0   6 1327.37  151.78
  -3   0   6 2520.55  240.58
   3   0  -6 2222.48  239.98
   3   0  -6 2707.03  240.48
   3   0  -6 2332.27  240.38
  -3   0   6 2418.86  240.78
  -2   0   6 3062.99  345.17
  -2   0   6 3586.44  345.97
   2   0  -6 3816.72  345.47
   2   0  -6 3582.94  346.07
  -1   0   6   20.90    5.30
   1   0  -6   14.20    2.80
  -1   0   6   15.30    4.80
  -1   0   6   12.40    2.50
   1   0  -6   15.50    3.60
   1   0  -6    9.50    4.50
   1   0  -6   12.20    3.40
  -1   0   6   15.70    2.90
   0   0  -6  739.53   68.99
   0   0  -6  780.12   69.29
   0   0   6  639.44   68.79
   0   0   6  725.13   69.99
   0   0  -6  624.54   68.89
   0   0   6  724.43   69.79
   0   0   6  644.04   69.09
   1   0   6   -1.40    4.10
  -1   0  -6    0.70    1.80
   1   0   6    0.60    1.60
  -1   0  -6    0.70    2.70
  -1   0  -6   -0.20    1.90
   1   0   6   -3.30    4.60
   1   0   6    1.10    2.10
  -2   0  -6 1261.47  112.79
   2   0   6 1159.78  112.29
  -2   0  -6 1042.20  112.29
  -2   0  -6 1053.19  112.59
   2   0   6 1177.98  112.79
  -3   0  -6  249.48   28.20
   3   0   6  288.57   28.30
  -3   0  -6  306.77   28.80
  -3   0  -6  280.07   28.50
   4   0   6   39.30    5.20
  -4   0  -6   38.50    5.20
   4   0   6   38.90    6.60
   4   0   6   28.80    8.00
  -4   0  -6   40.50    6.10
  -5   0  -6   -0.20    2.10
  -5   0  -6    2.70    2.90
   5   0   6    2.00    3.20
  -5   0  -6   -1.30    1.90
   5   0   6    5.20    2.20
   5   0   6   -0.70    5.50
  -6   0  -6   30.50    4.90
   6   0   6   38.20    5.50
   6   0   6   30.20    8.10
  -6   0  -6   35.00    5.80
  -7   0  -6  255.57   24.40
  -7   0  -6  248.28   25.00
   7   0   6  204.98   25.30
   7   0   6  234.28   24.40
   8   0   6  508.85   45.80
   8   0   6  405.46   46.50
  -8   0  -6  509.15   45.60
   8   0   6  374.86   48.40
  -8   0  -6  441.86   46.10
  -9   0  -6  246.18   23.60
   9   0   6  233.18   23.80
  -9   0  -6  210.48   24.10
   9   0   6  211.78   25.00
  10   0   6   35.80   10.20
  10   0   6   51.49    8.80
 -10   0  -6   29.10    6.40
  10   0   6   50.79    7.00
  11   0   6   19.30    6.80
 -11   0  -6    5.90    3.50
  11   0   6    8.40    8.80
 -11   0  -6    8.80    3.30
  11   0   6    4.20    9.40
  12   0   6    2.00    5.20
  12   0   6    2.10    9.10
  12   0   6   -1.30    3.60
 -12   0  -6    3.90    3.20
 -12   0  -6   -5.40    3.90
 -13   0  -6    3.70    6.10
  13   0   6   13.70    4.80
  13   0   6   10.10    6.10
 -13   0  -6    5.80    3.50
  13   0   6    9.40   10.90
  14   0   6    4.00    8.90
  14   0   6   -9.00    5.90
  14   0   6   -1.20    4.10
 -14   0  -6    3.80    3.00
  15   0   6   -5.10    9.00
  15   0   6   11.60    5.80
 -15   0  -6    3.40    3.00
  16   0   6    9.90    9.10
  16   0   6   -9.60    4.00
 -16   0  -6   -2.30    2.50
 -17   0  -6    4.30    2.70
  17   0   6    8.30    8.80
  17   0   6    5.80    4.40
  18   0   6   -7.20    4.70
 -18   0  -6    4.00    2.70
  18   0   6    2.60    8.20
  20  -1  -6   -2.70    3.70
 -20   1   6    1.40    2.50
  20   1  -6   -6.30    6.10
  19  -1  -6   -1.80    5.10
 -19   1   6    1.30    3.00
  19   1  -6   -2.70    7.30
  18  -1  -6    8.20    4.90
 -18  -1   6    2.50    2.00
  18   1  -6    1.30    6.40
  18   1  -6   -5.70    7.20
 -18   1   6    4.90    3.30
  17  -1  -6    7.60    5.60
 -17  -1   6   10.60    2.80
  17  -1  -6   -9.70   10.20
 -17   1   6    8.70    4.40
  17   1  -6    3.00    5.50
  17   1  -6   14.90    8.90
 -16  -1   6    8.50    4.10
  16  -1  -6    2.10    9.20
  16  -1  -6   -0.30    6.10
 -16   1   6    3.10    8.70
  16   1  -6   18.00    9.20
  16   1  -6   14.60    5.70
 -16   1   6   19.10    5.00
 -15  -1   6    7.00    2.90
  15  -1  -6    3.40    7.30
  15  -1  -6    3.10    5.00
  15  -1  -6   -4.50    8.70
 -15   1   6   16.50    6.70
  15   1  -6   11.90    5.40
  15   1  -6    8.10    8.00
  15   1  -6   -0.70    7.90
 -15   1   6    6.80    3.90
  14  -1  -6    0.30    8.00
 -14  -1   6   -2.10    2.20
  14  -1  -6   -3.60    5.30
  14  -1  -6    5.70    4.50
  14   1  -6   -7.80    6.80
 -14   1   6   -3.10    5.20
  14   1  -6   -2.10    4.30
  13  -1  -6    2.80    4.10
  13  -1  -6    5.60    7.60
  13  -1  -6    6.40    5.50
 -13  -1   6    0.10    2.10
 -13   1   6    0.80    4.20
 -13   1   6   -1.30    2.80
  13   1  -6   -1.60    4.50
  13   1  -6    2.40    6.80
  13   1  -6    2.20    3.90
 -13   1   6    2.10    5.60
  12  -1  -6    3.10    5.00
  12  -1  -6    2.10    6.80
 -12  -1   6    0.50    2.10
  12  -1  -6   -1.90    3.80
 -12  -1   6    5.00    3.50
 -12   1   6   -4.70    3.80
  12   1  -6    2.30    4.20
 -12   1   6    0.10    3.00
  12   1  -6    3.20    3.70
 -12   1   6   -2.10    3.90
  12   1  -6    2.50    6.50
 -11  -1   6    7.00    3.50
 -11  -1   6    1.50    2.70
  11  -1  -6   -0.70    6.20
  11  -1  -6    5.60    3.90
  11  -1  -6    4.80    4.80
  11   1  -6    7.80    3.70
 -11   1   6    8.50    5.00
  11   1  -6    2.30    4.00
  11   1  -6    8.90    6.90
 -11   1   6    9.80    3.90
 -11   1   6    6.20    3.10
  10  -1  -6   58.39    8.80
  10  -1  -6   49.90    7.70
 -10  -1   6   51.59    6.20
  10  -1  -6   65.59   10.80
  10   1  -6   36.90    9.40
 -10   1   6   38.70    7.70
 -10   1   6   47.80    8.70
 -10   1   6   48.60    6.70
  10   1  -6   48.30    7.60
  10   1  -6   47.70    7.30
   9  -1  -6    6.80    4.30
  -9  -1   6    8.00    2.10
   9  -1  -6   13.90    6.00
   9  -1  -6   11.40    3.60
   9   1  -6   13.10    3.80
   9   1  -6   -3.00    5.30
  -9   1   6    7.50    3.70
  -9   1   6    7.80    4.40
  -9   1   6    2.80    2.60
   9   1  -6    3.10    3.10
   8  -1  -6   26.50    5.50
  -8  -1   6   24.50    3.90
   8  -1  -6   29.60    7.60
  -8  -1   6   25.80    4.90
   8  -1  -6   21.60    4.70
  -8   1   6   31.70    4.40
   8   1  -6   19.50    6.40
  -8   1   6   21.60    4.90
   8   1  -6   29.70    5.20
   8   1  -6   29.10    4.80
  -8   1   6   31.30    6.00
  -7  -1   6  296.27   30.20
  -7  -1   6  277.07   30.80
   7  -1  -6  341.67   31.50
   7  -1  -6  302.07   30.80
   7   1  -6  305.07   32.10
   7   1  -6  307.37   31.20
  -7   1   6  296.87   30.40
   7   1  -6  312.07   30.60
  -7   1   6  272.67   30.80
   6  -1  -6  153.78   16.70
  -6  -1   6  141.29   16.10
  -6  -1   6  146.79   17.00
   6  -1  -6  183.78   17.50
  -6   1   6  159.98   16.40
  -6   1   6  163.78   17.00
   6   1  -6  157.78   17.00
   6   1  -6  160.98   16.60
  -6   1   6  162.18   18.10
   6   1  -6  157.58   18.00
   5  -1  -6  471.95   45.80
  -5  -1   6  469.15   45.40
  -5   1   6  448.96   45.50
   5   1  -6  456.45   45.60
   5   1  -6  482.45   46.70
   5   1  -6  447.26   46.90
   5   1  -6  425.86   46.00
  -5   1   6  452.85   45.90
   4  -1  -6   34.50    4.50
  -4  -1   6   23.20    3.70
  -4  -1   6   24.00    4.60
   4  -1  -6   29.50    4.50
   4   1  -6   37.80    6.80
  -4   1   6   28.80    3.80
   4   1  -6   24.60    5.00
   4   1  -6   23.70    4.20
  -4   1   6   31.20    5.50
   4   1  -6   12.90    8.20
  -3  -1   6   12.70    3.80
  -3  -1   6   13.70    2.50
   3  -1  -6   12.30    2.70
   3  -1  -6   16.80    3.50
   3   1  -6   13.40    4.70
   3   1  -6   11.30    4.10
  -3   1   6   11.20    2.10
   3   1  -6    8.00    2.60
   3   1  -6   10.60    3.30
  -3   1   6    9.90    2.50
  -3   1   6   16.70    4.70
  -3   1   6   17.30    3.20
  -2  -1   6   11.30    4.00
  -2  -1   6   11.60    2.50
   2  -1  -6   15.90    3.30
   2  -1  -6    9.50    2.30
  -2   1   6   11.30    3.10
  -2   1   6   10.80    1.90
   2   1  -6    1.10    4.40
   2   1  -6   10.50    3.20
  -2   1   6   14.80    4.50
   2   1  -6    7.40    3.80
  -2   1   6   11.60    2.40
   2   1  -6    8.50    2.60
  -1  -1   6    4.30    3.80
   1  -1  -6    5.80    2.00
  -1  -1   6    7.10    2.10
   1   1  -6    6.10    3.60
  -1   1   6    9.20    2.70
  -1   1   6    6.90    1.60
  -1   1   6   12.10    4.00
  -1   1   6   11.30    2.40
   1   1  -6    7.80    3.40
   1   1  -6    2.20    2.20
   1   1  -6    5.90    2.80
   0  -1   6   36.90    5.30
   0  -1  -6   42.40    5.10
   0  -1   6   38.50    7.40
   0   1   6   60.69    7.30
   0   1   6   45.20    4.90
   0   1  -6   41.80    6.40
   0   1  -6   40.70    6.10
   0   1   6   50.09    5.90
   0   1  -6   28.80    6.40
  -1  -1  -6   51.09    5.30
   1  -1   6   38.60    7.90
   1  -1   6   43.40    5.50
   1  -1   6   27.00    7.40
   1   1   6   54.39    6.60
   1   1   6   52.39    5.70
  -1   1  -6   37.80    6.10
   1   1   6   39.60    5.10
  -1   1  -6   46.20    6.40
   2  -1   6  128.89   17.30
   2  -1   6  151.48   17.10
   2  -1   6  144.39   15.20
  -2  -1  -6  154.48   14.90
  -2   1  -6  152.48   15.60
   2   1   6  143.19   16.20
   2   1   6  142.69   14.90
  -2   1  -6  133.59   15.20
  -2   1  -6  136.49   15.70
   2   1   6  164.38   15.40
  -3  -1  -6   13.50    2.90
   3  -1   6    9.90    2.70
   3  -1   6    3.70    6.00
  -3  -1  -6   12.50    2.30
   3   1   6   16.70    4.80
  -3   1  -6   12.80    2.90
  -3   1  -6   12.60    3.50
  -3   1  -6   11.20    5.10
   3   1   6   12.90    2.80
   3   1   6    8.60    6.00
   3   1   6   10.00    2.20
   4  -1   6  213.18   27.50
  -4  -1  -6  276.57   25.50
   4  -1   6  261.17   25.40
   4  -1   6  261.67   26.20
  -4  -1  -6  252.97   24.90
   4   1   6  233.78   25.60
  -4   1  -6  212.38   25.70
  -4   1  -6  242.08   25.30
   4   1   6  214.18   26.80
  -4   1  -6  264.07   25.40
   4   1   6  266.97   25.30
   4   1   6  258.07   26.60
   5  -1   6  101.79   16.60
  -5  -1  -6  127.29   14.10
   5  -1   6  136.89   14.80
   5  -1   6  135.39   13.70
  -5  -1  -6  140.49   13.10
   5   1   6  124.09   13.80
  -5   1  -6  115.19   13.40
  -5   1  -6  130.69   13.60
   5   1   6  130.79   13.20
   5   1   6  106.69   16.20
  -5   1  -6  114.39   14.10
   6  -1   6  183.08   22.80
  -6  -1  -6  222.88   21.10
   6  -1   6  164.38   24.30
   6  -1   6  223.28   21.70
  -6  -1  -6  186.28   22.10
   6   1   6  228.08   22.60
  -6   1  -6  234.58   21.70
  -6   1  -6  189.48   22.50
   6   1   6  214.78   21.20
   6   1   6  178.88   24.00
  -6   1  -6  220.98   21.50
  -7  -1  -6   44.40    5.30
   7  -1   6   38.80    6.40
   7  -1   6   25.10    9.20
   7  -1   6   50.99    7.80
   7   1   6   47.40    7.50
   7   1   6   33.50    5.60
  -7   1  -6   33.40    6.90
  -7   1  -6   48.70    5.90
  -7   1  -6   51.39    6.60
   7   1   6   32.10    8.60
   8  -1   6    0.50    3.40
  -8  -1  -6    1.90    1.70
  -8  -1  -6    1.60    2.20
   8  -1   6    1.80    2.80
   8  -1   6    8.00    6.90
   8   1   6    5.20    4.10
   8   1   6    5.20    6.40
   8   1   6   -0.60    2.40
  -8   1  -6    2.50    2.90
  -8   1  -6    4.20    2.50
  -8   1  -6   -2.10    3.10
   9  -1   6    0.10    7.20
   9  -1   6    8.40    4.70
   9  -1   6    7.80    3.70
  -9  -1  -6    4.30    2.00
  -9  -1  -6    4.50    2.70
  -9   1  -6    5.90    4.00
   9   1   6    4.20    4.70
  -9   1  -6    7.10    2.90
   9   1   6    8.70    3.10
  -9   1  -6    2.20    3.20
   9   1   6   -0.30    6.90
  10  -1   6    6.20    8.20
  10  -1   6    7.60    3.90
 -10  -1  -6    3.30    2.20
  10  -1   6    1.20    4.70
  10   1   6   10.40    8.30
 -10   1  -6    3.50    4.60
  10   1   6   13.90    3.30
  10   1   6    6.00    5.20
 -10   1  -6    7.00    3.60
  11  -1   6    8.60    4.50
  11  -1   6    5.80    8.20
 -11  -1  -6   10.70    2.60
  11  -1   6   -3.70    4.90
  11   1   6    9.30    8.70
  11   1   6    5.20    5.50
 -11   1  -6    4.80    3.60
 -11   1  -6    7.80    3.60
 -11   1  -6   10.40    5.20
  11   1   6   11.60    3.70
  12  -1   6    3.50    8.30
  12  -1   6   -2.10    3.60
 -12  -1  -6    1.70    2.00
  12  -1   6   -0.50    5.10
  12   1   6    4.50    6.30
  12   1   6    4.90    4.00
 -12   1  -6    2.70    5.10
 -12   1  -6    0.40    3.20
  12   1   6   -0.50    7.80
 -13  -1  -6   -2.80    2.00
  13  -1   6    7.50    5.90
  13  -1   6    2.00    4.30
  13  -1   6    4.00    8.50
 -13   1  -6   -0.60    3.60
  13   1   6    4.20    7.00
 -13   1  -6    7.30    6.00
  13   1   6    2.30    8.80
  13   1   6   -3.10    4.10
  14  -1   6  -19.10    8.10
  14  -1   6   -0.30    3.80
 -14  -1  -6    2.00    2.10
  14  -1   6   -0.60    6.00
  14   1   6   -5.50    8.50
  14   1   6    6.40    4.80
 -14   1  -6    4.50    9.70
  14   1   6    5.50    8.10
 -14   1  -6   -0.20    3.70
  15  -1   6    0.90    4.20
 -15  -1  -6   -0.70    1.90
  15  -1   6   -3.40    9.00
 -15   1  -6   -4.10    3.40
  15   1   6    9.10    9.20
  16  -1   6   -8.20    3.60
  16  -1   6    5.80    9.70
 -16  -1  -6    8.90    3.00
 -16   1  -6    1.30    3.50
  16   1   6    5.10    8.90
  17  -1   6   -1.20    4.10
  17  -1   6  -12.30   16.90
 -17   1  -6   -1.70    3.20
  17   1   6  -11.30    7.80
  18  -1   6    4.50    4.40
 -18   1  -6   -0.50    2.90
  18   1   6    0.00    7.60
  19  -2  -6    7.70    4.30
  19   2  -6    3.70    6.20
 -19   2   6    0.40    3.10
  18  -2  -6   -4.90    4.50
 -18   2   6   -5.20    3.10
  18   2  -6    0.20    5.80
  17  -2  -6    5.60    4.90
  17   2  -6    0.20    7.70
 -17   2   6   -0.50    3.40
  16  -2  -6    0.10    4.60
 -16   2   6    4.30    3.90
  16   2  -6   -0.50    6.90
  15  -2  -6    4.80    4.80
  15   2  -6    1.20    6.90
 -15   2   6   -5.80    5.00
 -15   2   6    5.20    3.60
  14  -2  -6   35.90    9.60
  14  -2  -6   17.60    6.20
 -14   2   6   15.10    8.00
  14   2  -6   11.80   10.00
 -14   2   6   18.90    6.40
 -14   2   6   33.80    5.80
  14   2  -6   22.80    9.90
  13  -2  -6   56.29   12.00
  13   2  -6   56.79   10.20
 -13   2   6   37.60   10.30
  13   2  -6   93.59   15.10
 -13   2   6   68.79   10.30
  12  -2  -6   83.49   12.30
  12  -2  -6   80.09   13.70
 -12   2   6  104.09   11.50
 -12   2   6   87.59   12.30
  12   2  -6  100.69   16.20
  12   2  -6   67.09   12.10
 -11  -2   6   75.19    9.70
  11  -2  -6   83.89   12.00
  11  -2  -6  109.89   13.40
 -11   2   6   87.09   13.30
  11   2  -6   80.09   12.60
  11   2  -6  111.49   15.30
 -11   2   6  103.79   12.50
 -11   2   6  106.79   11.60
  10  -2  -6    3.10    4.00
 -10  -2   6    6.30    2.10
  10  -2  -6   -6.90    4.10
 -10   2   6    4.80    3.20
  10   2  -6    3.00    6.20
 -10   2   6    2.10    4.00
  10   2  -6    8.40    4.10
 -10   2   6    2.50    5.30
   9  -2  -6   45.60    8.10
  -9  -2   6   47.10    5.60
   9  -2  -6   48.00    7.50
   9   2  -6   50.99   10.20
  -9   2   6   33.70    8.30
  -9   2   6   45.10    7.90
   9   2  -6   40.60    6.90
  -9   2   6   55.99    6.80
   8  -2  -6   68.59    9.80
   8  -2  -6   75.29    9.60
  -8   2   6   79.79    8.80
   8   2  -6   54.29    8.20
   8   2  -6   55.59   10.60
  -8   2   6   72.39   10.80
  -8   2   6   85.99    9.70
   8   2  -6   68.09    8.70
   7  -2  -6    5.10    3.30
   7  -2  -6    5.80    3.30
  -7  -2   6   10.70    2.10
  -7   2   6    3.60    3.20
   7   2  -6    8.00    2.80
   7   2  -6    5.30    4.90
   7   2  -6    9.60    3.20
  -7   2   6    1.80    4.10
   7   2  -6    2.70    5.80
  -7   2   6    5.70    2.80
  -6  -2   6   70.29    7.00
   6  -2  -6   55.19    7.80
   6  -2  -6   66.29    8.40
   6   2  -6   52.09    9.20
  -6   2   6   55.99    8.10
   6   2  -6   61.19    7.80
  -6   2   6   62.49    7.60
  -6   2   6   61.89    9.60
   5  -2  -6   11.40    3.10
  -5  -2   6    7.50    2.00
   5  -2  -6    8.00    2.80
  -5   2   6    6.00    2.90
   5   2  -6    8.10    2.80
   5   2  -6    4.00    2.60
   5   2  -6   -5.30    4.70
  -5   2   6   12.50    2.70
   5   2  -6    9.80    4.30
  -5   2   6    5.30    4.10
   4  -2  -6   14.80    3.20
   4  -2  -6   18.10    3.50
  -4  -2   6   23.00    3.10
   4   2  -6   16.00    3.60
  -4   2   6   13.80    3.50
   4   2  -6   10.20    4.50
  -4   2   6   14.50    3.00
  -4   2   6   16.90    4.90
   4   2  -6   17.00    5.00
   3  -2  -6 1103.29   97.59
   3  -2  -6 1092.19   97.99
  -3   2   6 1026.90   97.79
  -3   2   6  992.40   97.59
   3   2  -6  954.00   98.29
   3   2  -6  885.21   98.19
  -3   2   6  948.81   98.39
   3   2  -6  939.71   97.89
  -3   2   6  931.71   99.79
  -2  -2   6  643.44   61.29
   2  -2  -6  641.24   61.59
   2   2  -6  548.35   61.99
  -2   2   6  623.84   61.49
  -2   2   6  624.04   61.29
   2   2  -6  624.74   61.79
   1  -2  -6   25.80    3.40
  -1  -2   6   24.10    4.60
   1  -2  -6   28.90    3.90
   1   2  -6   20.30    3.40
  -1   2   6   29.50    4.20
  -1   2   6   28.90    4.10
  -1   2   6   20.40    3.40
   1   2  -6   26.30    5.40
   1   2  -6   33.30    5.60
  -1   2   6   36.50    5.80
   0  -2   6  165.28   18.40
   0  -2   6  177.68   17.70
   0   2  -6  177.58   18.20
   0   2  -6  160.88   18.50
   0   2  -6  173.88   19.40
  -1  -2  -6   15.00    3.00
  -1  -2  -6   13.80    2.10
   1  -2   6   13.80    4.10
  -1  -2  -6   20.60    2.80
   1  -2   6   17.10    3.10
   1   2   6   14.70    2.90
  -1   2  -6   12.20    2.90
   1   2   6   19.50    4.00
  -1   2  -6   17.30    5.30
  -1   2  -6   15.40    4.40
   2  -2   6  107.59   12.00
   2  -2   6  115.39   13.40
  -2  -2  -6  113.19   11.00
   2   2   6  132.39   12.50
  -2   2  -6   97.19   12.40
  -2   2  -6  111.99   12.70
  -2   2  -6   93.19   11.80
   3  -2   6  195.78   22.30
   3  -2   6  192.18   21.10
   3   2   6  233.28   20.90
  -3   2  -6  196.48   21.50
  -3   2  -6  195.48   21.60
   3   2   6  223.18   21.30
  -3   2  -6  181.08   21.00
   4  -2   6  276.77   26.40
   4  -2   6  230.18   27.60
  -4   2  -6  251.67   26.90
  -4   2  -6  237.38   26.20
   4   2   6  250.97   26.70
  -4   2  -6  268.37   26.70
   4   2   6  269.17   26.10
   5  -2   6  123.89   14.40
  -5   2  -6  116.99   14.20
   5   2   6  157.38   15.00
   5   2   6  107.89   15.50
   5   2   6  128.69   14.10
  -5   2  -6  148.69   14.90
  -5   2  -6  124.59   15.00
   6  -2   6   16.80    4.00
   6  -2   6   12.40    4.60
   6   2   6   12.20    6.60
  -6   2  -6   18.50    4.00
  -6   2  -6   13.60    4.00
   6   2   6   13.30    4.40
  -6   2  -6    7.00    4.40
   6   2   6   13.80    3.70
   7  -2   6  140.79   16.20
   7  -2   6  133.69   15.40
  -7   2  -6  161.38   15.70
  -7   2  -6  110.69   16.00
   7   2   6  125.09   18.00
  -7   2  -6  142.19   15.30
   7   2   6  136.79   16.40
   8  -2   6  147.29   17.10
   8  -2   6  162.58   16.50
  -8   2  -6  142.19   16.10
  -8   2  -6  175.58   16.30
  -8   2  -6  113.79   16.50
   8   2   6  112.29   18.80
   8   2   6  129.09   17.30
   9  -2   6   15.50    4.70
   9  -2   6   17.30    5.90
   9   2   6    5.30    5.80
   9   2   6   13.00    8.70
  -9   2  -6   22.70    5.00
  -9   2  -6   20.10    4.80
  -9   2  -6   19.10    6.10
  10  -2   6   -0.70    6.60
  10  -2   6    8.90    4.50
 -10   2  -6    5.80    3.80
 -10   2  -6    8.00    4.10
 -10   2  -6    1.40    4.80
  10   2   6    7.10    8.40
  11  -2   6    3.90    5.40
  11  -2   6    5.10    4.50
 -11   2  -6    9.20    3.90
 -11   2  -6    5.10    3.60
  11   2   6    3.10    7.30
 -11   2  -6    2.60    5.10
  12  -2   6    3.00    4.00
  12  -2   6   -5.80    5.50
 -12   2  -6   -2.00    3.60
  12   2   6   -5.70    7.20
 -12   2  -6   10.70    5.00
 -12   2  -6    5.60    4.30
  13  -2   6   -0.60    6.50
  13  -2   6    6.70    7.20
 -13   2  -6    6.40    5.20
 -13   2  -6    2.40    5.70
  13   2   6    5.10   11.70
 -13   2  -6   11.60    4.80
  13   2   6   -8.20    8.40
  14  -2   6   -2.00    3.90
 -14   2  -6    1.20    4.30
  14   2   6    4.90    8.50
  15  -2   6   -0.60    4.40
 -15   2  -6   -2.90    3.90
  15   2   6   12.10    8.20
  16  -2   6   -0.40    4.20
 -16   2  -6   -5.80    3.50
  16   2   6   -7.40    7.10
  17  -2   6    3.10    4.10
 -17   2  -6   -3.90    3.20
  17   2   6   -5.60    6.70
  17  -3  -6    2.60    4.00
 -17   3   6    0.60    3.40
  17   3  -6    2.90    6.40
  16  -3  -6   -2.30    4.10
 -16   3   6    5.80    7.40
 -16   3   6   -5.00    3.10
  16   3  -6    1.60    5.80
  15  -3  -6    3.40    4.70
  15   3  -6   10.50    7.50
 -15   3   6    3.50    5.30
 -15   3   6   -1.30    3.70
  14  -3  -6    9.10    5.00
 -14   3   6    3.40    5.30
 -14   3   6    2.50    3.70
  14   3  -6    4.70    7.10
  13  -3  -6    5.70    4.50
  13   3  -6    2.80    6.20
 -13   3   6    1.00    5.00
 -13   3   6    6.30    3.90
  12  -3  -6    6.90    4.90
 -12   3   6   12.70    6.80
 -12   3   6   10.00    5.00
  12   3  -6   13.00    5.80
 -12   3   6   20.70    5.30
  12   3  -6   12.90    7.90
  11  -3  -6   26.30    5.70
  11   3  -6   16.40    5.80
 -11   3   6   21.30    7.40
  11   3  -6   23.20    7.90
 -11   3   6   29.00    6.70
 -11   3   6   27.10    5.90
  10  -3  -6   -7.80    3.20
  10  -3  -6   -1.30   12.40
 -10   3   6    8.00    4.70
 -10   3   6    5.10    4.60
  10   3  -6   -2.40    5.60
 -10   3   6    4.00    3.90
  10   3  -6   -1.70    4.00
   9  -3  -6   15.50    7.50
   9  -3  -6   10.90    4.30
  -9   3   6   11.80    5.80
   9   3  -6   12.20    6.90
  -9   3   6   13.80    4.90
  -9   3   6   13.20    5.10
   9   3  -6   11.90    4.10
   8  -3  -6   87.09   11.70
   8   3  -6   80.19   11.10
  -8   3   6  108.49   12.60
  -8   3   6  110.09   13.00
   8   3  -6   93.99   13.50
  -8   3   6  102.09   13.20
   7  -3  -6  221.08   22.70
   7   3  -6  187.78   24.00
  -7   3   6  244.18   24.20
   7   3  -6  208.58   22.50
   6  -3  -6   67.29    8.00
  -6   3   6   65.39    9.40
  -6   3   6   71.79   10.10
  -6   3   6   71.09    8.80
   6   3  -6   50.09   10.10
   6   3  -6   61.19    8.00
   5  -3  -6   -0.70    1.70
   5  -3  -6   -7.10    3.90
   5   3  -6    1.20    2.50
   5   3  -6   -4.90    4.30
  -5   3   6   -1.40    2.90
  -5   3   6    2.30    3.50
  -5   3   6    0.20    3.50
   4  -3  -6   71.49    7.40
  -4   3   6   53.29    8.80
   4   3  -6   73.39   10.20
  -4   3   6   70.29    8.70
   4   3  -6   75.89    8.40
  -4   3   6   56.29    9.40
   3  -3  -6  271.77   28.40
   3   3  -6  313.17   30.50
  -3   3   6  271.87   29.90
   3   3  -6  314.87   29.40
  -3   3   6  260.77   29.40
   2   3  -6  228.78   21.20
  -2   3   6  173.68   20.90
   2   3  -6  213.08   22.30
  -2   3   6  187.18   21.40
  -1  -3   6   17.00    2.90
  -1   3   6   17.30    4.10
  -1   3   6   18.60    4.00
   1   3  -6   28.00    5.80
   0   3  -6   58.29    8.40
   0   3  -6   77.59    9.80
   0   3   6   61.09    8.10
   0   3   6   68.29    8.10
   0   3   6   64.69    7.90
   1  -3   6    2.00    2.00
   1  -3   6    4.80    2.80
   1   3   6    2.30    2.30
   1   3   6   -0.60    1.90
  -1   3  -6   -1.20    2.90
   1   3   6   -1.30    2.30
  -1   3  -6    3.60    2.30
  -1   3  -6    8.30    4.10
   2  -3   6    3.70    2.50
   2  -3   6   -1.30    4.60
  -2   3  -6    1.40    3.30
  -2   3  -6   -2.00    3.40
   2   3   6    4.60    2.70
   2   3   6    9.20    1.90
  -2   3  -6   -0.70    2.70
   2   3   6    6.30    2.30
   3  -3   6  121.19   15.70
   3   3   6  150.88   15.10
  -3   3  -6  142.69   16.60
   3   3   6  158.68   15.30
   4  -3   6  194.68   23.30
   4   3   6  235.88   22.60
   4   3   6  261.17   23.40
  -4   3  -6  215.08   24.10
   4   3   6  201.08   22.40
   5  -3   6   37.80    6.20
   5   3   6   36.40    4.70
  -5   3  -6   32.30    5.50
  -5   3  -6   33.60    6.70
   5   3   6   32.60    6.70
   6  -3   6    3.20    3.70
   6  -3   6    6.80    5.50
   6   3   6   10.40    5.50
  -6   3  -6    1.40    4.50
   6   3   6    9.10    2.30
  -6   3  -6    8.40    4.40
   7  -3   6   80.69   10.40
   7   3   6   79.59    8.20
   7   3   6   66.19   11.50
  -7   3  -6   52.29    9.30
  -7   3  -6   68.49   11.00
   8  -3   6  169.58   16.90
  -8   3  -6  116.99   15.80
   8   3   6  142.59   14.80
  -8   3  -6  137.49   17.50
   8   3   6  127.39   18.90
   9  -3   6   35.00    6.30
  -9   3  -6   19.20    7.10
   9   3   6   28.40    9.00
  10  -3   6   -0.10    3.60
 -10   3  -6   -2.50    3.20
 -10   3  -6    0.30    4.10
 -10   3  -6    2.70    4.90
  10   3   6   -1.80    7.30
  11  -3   6   -0.70    4.10
  11   3   6   -5.10    9.20
 -11   3  -6    4.60    6.30
 -11   3  -6    5.40    5.40
  12  -3   6   -1.10    3.70
 -12   3  -6    3.20    3.90
  12   3   6  -15.60    7.10
  13  -3   6   -1.00    3.40
 -13   3  -6    6.30    5.20
 -13   3  -6   -7.30    3.20
  14  -3   6   -2.90    3.90
 -14   3  -6    2.70    4.00
 -14   3  -6   -4.30    8.40
  14   3   6    0.40    7.20
  15  -3   6   -3.50    4.20
 -15   3  -6    4.00    4.50
  16  -3   6   -7.60    3.30
 -16   3  -6    4.50    3.50
  16   3   6   -0.40    5.80
  15  -4  -6    3.30    3.80
  15   4  -6   -1.60    5.80
 -15   4   6   -0.30    5.50
 -15   4   6    3.90    4.60
  14  -4  -6    2.00    3.20
 -14   4   6   -1.00    4.80
 -14   4   6   -8.80    4.10
  14   4  -6    5.40    6.00
  13  -4  -6   -0.30    2.90
  13   4  -6   -6.20    5.20
 -13   4   6   -1.60    4.70
 -13   4   6    0.50    5.40
  12  -4  -6   -0.40    2.70
  12   4  -6   -2.40    4.90
 -12   4   6  -10.80    4.20
 -12   4   6    1.80    5.00
  11  -4  -6    1.20    2.70
  11   4  -6   -4.70    4.80
 -11   4   6    1.40    5.20
 -11   4   6    6.00    5.00
  10  -4  -6    2.00    2.70
 -10   4   6    2.50    5.20
  10   4  -6    0.80    4.90
 -10   4   6   -3.90    5.10
   9  -4  -6    3.80    3.60
  -9   4   6   12.70    6.50
   9   4  -6    1.00    5.20
  -9   4   6   -1.40    4.50
   8  -4  -6   -2.60    2.00
  -8   4   6    2.60    7.20
  -8   4   6    0.00    4.70
   8   4  -6    4.70    4.90
  -7   4   6    7.10    4.70
  -7   4   6   20.20    6.00
   7   4  -6   -0.80    5.00
   6   4  -6   18.00    6.40
  -6   4   6   14.40    5.40
  -6   4   6   37.50    7.30
  -5   4   6   86.19   12.40
  -5   4   6  111.79   13.50
   5   4  -6  102.29   13.10
   4   4  -6   28.30    5.30
  -4   4   6   39.50    7.10
  -4   4   6   23.00    5.60
   4   4  -6   17.20    6.10
  -3   4   6    0.20    3.30
   3   4  -6   -2.20    3.80
   3   4  -6   -0.40    3.00
  -3   4   6    8.80    4.50
   2   4  -6    8.50    2.90
  -2   4   6    3.20    4.10
  -2   4   6    0.50    2.90
   2   4  -6    1.20    3.80
   1   4  -6   15.30    4.30
  -1   4   6    5.50    4.20
  -1   4   6    8.00    3.10
   0   4  -6   69.59    9.40
   0   4   6   45.90    9.10
   0   4  -6   72.89    8.90
  -1   4  -6   83.59   11.60
  -1   4  -6  108.29   12.10
   1   4   6  100.09   12.00
   2   4   6    4.10    4.40
  -2   4  -6   11.30    4.30
  -2   4  -6   14.60    4.40
  -3   4  -6   -1.00    3.20
   3   4   6    4.90    3.70
  -3   4  -6    2.90    3.60
  -4   4  -6   13.20    4.50
  -4   4  -6    8.90    4.70
  -5   4  -6   14.90    4.60
   5   4   6   21.20    5.50
  -5   4  -6    6.00    7.00
   6  -4   6    4.70    3.20
  -6   4  -6   12.70    4.60
  -6   4  -6   -0.50    4.10
  -6   4  -6    6.30    5.20
   7  -4   6    8.50    3.60
  -7   4  -6    6.70    4.50
  -7   4  -6   -3.70    3.60
   8  -4   6    0.00    3.00
  -8   4  -6    2.00    3.80
   8   4   6   -4.10    5.80
  -8   4  -6   -4.50    3.50
   9  -4   6   -0.90    3.10
   9   4   6   -7.50    6.20
  -9   4  -6   -1.30    3.60
  -9   4  -6    2.20    4.20
  10  -4   6    2.20    3.50
 -10   4  -6    0.40    4.20
 -10   4  -6    0.50    3.60
  10   4   6   -1.20    6.40
  11  -4   6    1.20    3.80
 -11   4  -6    1.30    3.80
  11   4   6  -12.30    6.40
  12  -4   6    4.00    4.70
 -12   4  -6    0.70    5.90
 -12   4  -6   -2.20    3.80
  12   4   6    3.00    6.70
  13  -4   6   -0.90    3.10
 -13   4  -6    3.00    5.30
 -13   4  -6    7.80    3.70
 -10   5   6   -2.60    4.40
  10   5  -6    5.10    4.60
   9   5  -6   -2.30    3.80
  -9   5   6    2.90    6.10
   8   5  -6    2.90    4.90
  -8   5   6    4.20    5.10
   7   5  -6   -0.80    3.30
  -7   5   6    0.60    4.80
  -6   5   6    4.80    5.50
   6   5  -6    1.30    3.00
  -5   5   6    6.90    5.80
   5   5  -6    6.10    3.10
   4   5  -6   -2.30    2.50
  -4   5   6   -3.90    5.30
   3   5  -6    4.60    2.90
  -3   5   6    3.60    5.70
   2   5  -6    7.60    3.10
  -2   5   6    7.30    5.40
  -1   5   6   -7.50    5.00
   1   5  -6    3.00    2.90
   0   5  -6    6.20    2.80
   0   5   6   -3.50    5.20
  -1   5  -6    5.10    3.00
   1   5   6    0.50    5.30
   2   5   6   22.60    6.30
  -3   5  -6    4.10    3.30
   3   5   6    2.80    4.90
   4   5   6   -6.40    5.30
  -4   5  -6    0.60    3.00
   5   5   6   -7.30    9.10
  -5   5  -6   -2.20    2.70
  -6   5  -6   -1.40    2.80
  -7   5  -6    0.30    3.10
  -8   5  -6    0.40    3.30
  20   0  -7   15.30    5.80
  20   0  -7   26.00    9.70
  19   0  -7   14.40    6.10
  19   0  -7    9.70   10.00
  18   0  -7    4.80    4.10
 -18   0   7   -1.30    2.50
  18   0  -7    2.10    7.10
  17   0  -7    1.50    7.20
 -17   0   7   -0.50    2.40
  16   0  -7    0.40    4.70
 -16   0   7   -1.80    3.10
  16   0  -7    4.80    8.20
 -15   0   7    0.50    2.70
  15   0  -7  -11.00    4.30
 -15   0   7    9.90    7.50
  15   0  -7    1.10    6.20
  15   0  -7   -6.40    6.90
  14   0  -7   -7.50    4.10
  14   0  -7   -0.40    7.10
 -14   0   7    4.80    3.30
  14   0  -7   -1.30    5.20
 -14   0   7    6.40    5.20
 -13   0   7   -1.90    2.60
  13   0  -7   -1.80    5.10
 -13   0   7   -1.60    4.40
  13   0  -7   -2.70    6.30
  13   0  -7   -0.70    4.00
  12   0  -7   -0.10    4.40
 -12   0   7    2.10    4.00
  12   0  -7    3.60    3.80
 -12   0   7    3.50    2.70
  12   0  -7   -2.10    6.20
  11   0  -7    0.60    4.10
  11   0  -7    0.50    3.40
 -11   0   7    0.70    2.30
  11   0  -7   10.40   10.80
 -11   0   7   -0.90    3.30
  10   0  -7    3.40    5.70
 -10   0   7    1.10    2.10
 -10   0   7    8.70    5.20
  10   0  -7   -7.20    2.80
  10   0  -7    3.20    3.80
 -10   0   7    5.80    3.80
   9   0  -7    1.20    3.00
   9   0  -7    1.10    5.00
  -9   0   7    0.20    3.80
   9   0  -7   -1.30    3.30
  -9   0   7   -0.20    1.80
  -9   0   7    2.80    4.40
  -8   0   7    3.90    4.10
   8   0  -7   -0.90    3.20
  -8   0   7   -0.90    1.70
   8   0  -7   -3.00    4.50
  -8   0   7    1.90    3.80
   8   0  -7   -2.50    2.70
   7   0  -7    2.20    4.50
   7   0  -7   -0.60    2.30
  -7   0   7    0.40    3.90
  -7   0   7    0.80    1.70
  -7   0   7    2.60    3.50
   7   0  -7    5.30    4.80
   6   0  -7   -1.50    2.30
   6   0  -7   -0.20    4.50
  -6   0   7   -0.20    1.40
  -6   0   7   -2.40    3.40
   6   0  -7   -0.10    3.30
  -6   0   7   -7.00    3.50
  -5   0   7    2.60    3.80
  -5   0   7   -0.60    1.50
   5   0  -7   -3.50    3.00
  -5   0   7   -1.40    3.30
   5   0  -7    0.30    6.00
   5   0  -7    0.00    2.20
   4   0  -7   -1.00    3.80
  -4   0   7    3.40    3.70
   4   0  -7   -4.60    1.80
  -4   0   7    0.70    1.60
  -4   0   7    0.60    3.70
   4   0  -7   -1.40    3.20
  -3   0   7    0.20    3.90
   3   0  -7    2.90    2.20
  -3   0   7   -0.30    3.90
   3   0  -7    0.80    3.20
  -3   0   7    0.50    1.60
   3   0  -7   -1.70    3.10
  -2   0   7    1.00    3.70
   2   0  -7    1.50    3.10
   2   0  -7    0.30    2.00
   2   0  -7    2.20    2.90
  -2   0   7   -1.80    4.10
  -2   0   7    1.00    1.70
   1   0  -7   -0.30    2.00
  -1   0   7    1.70    4.80
   1   0  -7   -0.20    2.60
  -1   0   7    2.10    4.00
   1   0  -7   -1.10    2.70
  -1   0   7   -3.00    1.60
   0   0   7   -0.70    1.80
   0   0   7   -2.10    4.10
   0   0  -7   -1.30    2.10
   0   0   7   -1.70    4.60
   0   0  -7   -1.80    2.80
   0   0  -7    1.60    2.20
  -1   0  -7   -0.60    2.10
   1   0   7    1.20    5.40
  -1   0  -7    0.20    2.70
  -1   0  -7   -1.20    1.70
   1   0   7    1.00    1.80
   1   0   7   -1.60    4.40
   2   0   7   -4.60    5.20
  -2   0  -7    0.40    2.50
   2   0   7   -1.70    4.60
   2   0   7   -0.30    1.80
  -2   0  -7    2.20    1.70
  -2   0  -7   -2.20    2.70
  -3   0  -7   -1.60    1.40
   3   0   7   -1.30    5.60
  -3   0  -7    0.00    2.00
  -3   0  -7    1.20    3.00
   3   0   7   -1.80    1.80
   3   0   7    0.90    4.20
  -4   0  -7   -1.10    2.90
  -4   0  -7    0.50    1.40
  -4   0  -7    0.70    2.10
   4   0   7   -0.10    1.90
   4   0   7    3.20    6.00
   5   0   7    1.60    2.20
  -5   0  -7   -1.80    2.90
   5   0   7    3.60    6.40
   5   0   7   -5.20    4.50
  -5   0  -7    1.10    2.20
  -5   0  -7    2.10    1.70
   6   0   7    0.60    3.40
  -6   0  -7    1.20    2.20
   6   0   7    0.30    2.10
  -6   0  -7   -2.50    2.80
  -6   0  -7   -3.00    2.00
   6   0   7   -1.30    5.90
  -7   0  -7    1.90    2.50
   7   0   7   -0.40    6.50
  -7   0  -7    0.50    3.00
   7   0   7   -2.50    3.30
  -7   0  -7    4.20    3.20
   7   0   7    3.00    2.50
  -8   0  -7    0.60    2.70
  -8   0  -7   -3.30    3.10
   8   0   7    3.70    4.10
   8   0   7    2.20    2.70
   8   0   7   -1.30    6.10
   9   0   7    3.70    7.30
  -9   0  -7    0.60    3.30
  -9   0  -7   -0.50    2.60
   9   0   7    0.40    2.70
   9   0   7   -1.30    4.00
 -10   0  -7    0.00    2.60
  10   0   7   -1.00    7.90
 -10   0  -7    1.20    3.20
  10   0   7    4.80    4.70
  10   0   7   -4.10    2.70
  11   0   7    1.30    8.90
  11   0   7   -0.30    4.60
  11   0   7    2.00    3.50
 -11   0  -7   -4.40    3.50
 -11   0  -7   -0.60    2.60
  12   0   7    2.40    5.60
 -12   0  -7    7.60    5.50
 -12   0  -7    1.30    2.90
  12   0   7    0.50    8.80
  12   0   7    0.10    3.40
  13   0   7    1.30    3.80
 -13   0  -7    0.20    2.80
  13   0   7   -2.70    5.90
  13   0   7    1.40    9.40
 -14   0  -7    2.00    3.00
  14   0   7   -2.80    3.60
  14   0   7   -7.40    8.40
  15   0   7   -3.00    9.70
 -15   0  -7    1.60    2.90
  15   0   7    3.50    4.00
  16   0   7    2.10    3.80
  16   0   7    8.20    9.00
 -16   0  -7    0.80    2.50
  17   0   7   -2.90    8.70
 -17   0  -7   -1.20    2.10
  17   0   7    2.20    5.50
  18   0   7  -12.50    4.90
  18   0   7   17.50    9.20
 -18   0  -7    0.80    2.40
  20  -1  -7   -3.50    4.00
  20   1  -7   -8.80    6.70
 -20   1   7   -1.70    2.30
 -19   1   7   -1.50    2.80
  19   1  -7   -6.60    8.30
  18  -1  -7    0.50    4.40
 -18  -1   7    0.30    1.90
  18   1  -7    3.00    5.60
  18   1  -7   -2.80    7.20
 -18   1   7   -0.50    3.10
  17  -1  -7    0.80   11.30
  17  -1  -7   16.60    6.50
 -17  -1   7   17.80    3.20
  17   1  -7   11.70    6.50
  17   1  -7    6.30    8.50
 -17   1   7   12.70    4.50
  16  -1  -7   72.39   11.90
 -16  -1   7   64.89    8.30
  16   1  -7   63.49   14.30
  16   1  -7   64.09   10.80
  15  -1  -7   76.99   10.30
  15  -1  -7   39.10   12.60
  15  -1  -7   19.60   10.30
  15   1  -7   40.80    9.40
  15   1  -7   65.59   13.60
  15   1  -7   51.19    8.60
  14  -1  -7   58.79    9.80
  14  -1  -7   42.30   10.50
 -14  -1   7   61.79    7.50
  14  -1  -7   36.50   11.70
 -14   1   7   70.69    8.60
  14   1  -7   58.59    9.20
  14   1  -7   60.29   12.30
  13  -1  -7    2.80    6.20
 -13  -1   7    1.10    2.50
  13  -1  -7    9.10    4.60
  13  -1  -7    3.70    7.10
 -13   1   7   -6.90    4.20
 -13   1   7   -0.60    5.00
  13   1  -7    2.20    7.30
  13   1  -7    4.80    4.10
  13   1  -7   -1.50    4.70
 -13   1   7    1.10    3.00
  12  -1  -7  126.09   17.00
 -12  -1   7  126.29   13.50
  12  -1  -7  133.59   17.50
  12  -1  -7  133.89   15.10
  12   1  -7  112.89   14.50
  12   1  -7  101.69   15.00
  12   1  -7  118.49   18.20
 -12   1   7  137.29   14.20
  11  -1  -7  199.08   23.80
 -11  -1   7  202.88   20.70
  11  -1  -7  199.98   21.80
  11  -1  -7  213.38   23.40
 -11   1   7  208.58   21.20
  11   1  -7  234.98   21.80
 -11   1   7  189.88   21.90
 -11   1   7  157.68   22.70
  11   1  -7  192.98   24.90
  11   1  -7  186.28   22.10
  10  -1  -7  114.19   14.50
  10  -1  -7  106.69   13.60
 -10  -1   7  123.99   12.20
  10  -1  -7  100.39   15.00
  10   1  -7  112.79   17.20
 -10   1   7  120.19   12.60
 -10   1   7  103.69   13.30
  10   1  -7  119.19   13.10
 -10   1   7   93.89   14.30
  10   1  -7  107.19   13.40
   9  -1  -7   42.60    7.90
   9  -1  -7   29.00    5.60
   9  -1  -7   35.20    6.50
  -9  -1   7   32.80    4.50
   9   1  -7   37.60    5.70
  -9   1   7   25.50    6.90
   9   1  -7   32.10    7.50
  -9   1   7   22.10    5.40
   9   1  -7   37.50    6.10
  -9   1   7   23.60    4.60
  -8  -1   7   44.90    6.10
   8  -1  -7   53.89    7.30
   8  -1  -7   51.59    9.10
   8  -1  -7   67.99    8.70
  -8   1   7   52.19    6.50
  -8   1   7   51.89    7.70
   8   1  -7   44.10    6.90
   8   1  -7   53.29    7.40
  -8   1   7   52.99    9.20
   8   1  -7   52.69    9.60
  -7  -1   7  317.17   32.00
   7  -1  -7  372.06   33.50
   7  -1  -7  306.07   32.60
   7  -1  -7  327.47   33.30
  -7   1   7  315.47   32.80
  -7   1   7  268.17   32.00
   7   1  -7  288.47   33.60
   7   1  -7  332.87   32.40
  -7   1   7  330.07   34.00
   7   1  -7  330.97   32.90
  -6  -1   7 1238.68  126.59
   6  -1  -7 1304.57  127.09
   6   1  -7 1211.98  127.89
  -6   1   7 1365.56  127.29
   6   1  -7 1389.06  126.99
  -6   1   7 1194.18  126.69
   5  -1  -7 2052.69  210.28
   5  -1  -7 2272.47  210.48
  -5  -1   7 2055.69  209.98
   5  -1  -7 2362.36  210.98
   5   1  -7 1798.62  210.88
   5   1  -7 2089.59  210.28
  -5   1   7 1934.11  209.98
   5   1  -7 2220.58  210.78
  -5   1   7 2265.97  211.48
  -5   1   7 2290.77  210.58
  -4  -1   7  867.01   85.99
   4  -1  -7  917.91   86.19
   4  -1  -7  904.81   86.19
   4   1  -7  762.12   86.59
   4   1  -7  854.01   86.29
  -4   1   7  924.51   85.99
   4   1  -7  856.31   86.99
  -3  -1   7  204.08   23.80
  -3  -1   7  218.88   22.80
   3  -1  -7  241.68   23.00
  -3   1   7  249.08   22.80
   3   1  -7  219.58   23.90
   3   1  -7  205.78   23.50
   3   1  -7  233.08   23.20
   2  -1  -7   10.60    2.60
   2  -1  -7   20.50    3.90
  -2  -1   7   19.40    4.40
  -2   1   7   12.80    2.30
  -2   1   7   14.10    3.10
   2   1  -7    7.20    3.80
  -2   1   7   11.80    4.60
   2   1  -7    5.40    2.90
   2   1  -7    8.40    3.60
  -1  -1   7 2427.76  244.08
   1  -1  -7 2342.27  244.08
  -1  -1   7 2373.16  243.08
  -1   1   7 2892.21  243.08
   1   1  -7 2376.16  243.58
   1   1  -7 2409.56  243.58
   0  -1   7 1755.62  184.08
   0  -1   7 1795.42  183.08
   0  -1   7 1724.43  184.28
   0   1   7 1912.71  182.98
   0   1  -7 1958.90  183.68
   0   1  -7 1823.72  183.48
   0   1   7 2036.50  183.58
   1  -1   7  230.08   24.30
   1  -1   7  216.78   25.80
  -1  -1  -7  264.47   24.40
  -1   1  -7  207.28   24.70
   1   1   7  260.47   24.60
  -1   1  -7  243.68   24.80
   1   1   7  259.37   25.20
   1   1   7  231.28   24.10
   2  -1   7   43.90    9.00
  -2  -1  -7   49.20    5.80
   2  -1   7   53.39    9.20
   2  -1   7   48.70    6.20
  -2   1  -7   47.50    7.10
  -2   1  -7   53.59    6.90
   2   1   7   46.20    5.80
   2   1   7   55.39    7.90
   2   1   7   57.49    6.50
   2   1   7   58.39    8.40
  -2   1  -7   41.40    7.00
   3  -1   7   72.99    8.30
   3  -1   7   79.59   11.10
  -3  -1  -7   78.89    7.80
   3  -1   7   54.29   10.80
  -3   1  -7   65.29    8.30
   3   1   7   76.09   11.00
   3   1   7   86.29   10.40
  -3   1  -7   58.19    8.90
   3   1   7   67.09    7.80
   3   1   7   72.89    8.50
  -3   1  -7   68.99    8.30
  -4  -1  -7    5.60    2.70
   4  -1   7   13.40    6.80
  -4  -1  -7    5.70    2.00
   4  -1   7    9.30    2.70
   4   1   7    1.30    4.50
   4   1   7    4.70    5.90
  -4   1  -7   -1.40    2.90
  -4   1  -7    3.80    2.60
  -4   1  -7    6.00    2.70
   4   1   7    7.80    1.90
   5  -1   7  486.05   45.30
  -5  -1  -7  464.15   44.70
  -5  -1  -7  501.75   45.40
   5   1   7  406.86   47.00
   5   1   7  428.06   46.60
  -5   1  -7  376.46   45.40
  -5   1  -7  446.56   45.20
  -5   1  -7  470.95   45.20
   5   1   7  446.36   44.80
  -6  -1  -7  447.16   40.60
   6  -1   7  430.36   41.20
   6  -1   7  324.37   43.40
   6  -1   7  417.16   42.10
   6   1   7  421.76   40.70
  -6   1  -7  357.76   41.40
  -6   1  -7  433.06   41.00
   6   1   7  343.07   43.40
  -6   1  -7  434.56   41.10
   7  -1   7   24.70    9.80
  -7  -1  -7   45.30    5.70
   7  -1   7   46.90    8.00
   7  -1   7   53.99    7.10
   7   1   7   41.20   10.00
   7   1   7   44.80    6.20
  -7   1  -7   44.90    7.50
  -7   1  -7   58.09    7.10
  -7   1  -7   47.70    6.40
  -8  -1  -7   45.10    5.30
   8  -1   7   31.50    7.00
   8  -1   7   47.50    6.50
   8  -1   7   24.20    9.30
  -8   1  -7   49.70    6.80
  -8   1  -7   40.40    5.80
   8   1   7   27.60    5.60
   8   1   7   45.80    8.30
   8   1   7   42.80   14.30
   9  -1   7   -0.40    4.40
   9  -1   7    5.40    7.20
  -9  -1  -7   -2.50    3.40
  -9  -1  -7    1.40    3.10
   9  -1   7    3.70    3.20
   9   1   7    5.20    7.90
   9   1   7    3.40    4.60
  -9   1  -7   -2.30    2.50
  -9   1  -7   -5.90    2.80
  -9   1  -7   -1.00    3.80
  10  -1   7    3.30    8.10
  10  -1   7   20.50    6.60
 -10  -1  -7   15.40    3.20
  10  -1   7   14.70    4.50
 -10   1  -7   19.00    5.60
  10   1   7   11.80    9.90
  10   1   7   17.90    4.40
  10   1   7   13.30    8.80
 -10   1  -7   14.10    4.30
  11  -1   7   -8.30    7.80
 -11  -1  -7    4.30    2.10
  11  -1   7    2.00    3.70
  11  -1   7   -4.80    4.60
 -11   1  -7   -1.00    3.10
  11   1   7    5.10    8.20
 -11   1  -7    2.70    7.60
 -12  -1  -7   21.20    3.40
  12  -1   7    8.30    9.40
  12  -1   7    5.40    5.90
  12  -1   7   23.40    5.80
 -12   1  -7   19.90    4.70
  12   1   7   21.00    5.30
  12   1   7    5.40    7.20
  12   1   7   20.80   10.90
  13  -1   7   33.40    6.40
  13  -1   7    1.60    8.90
 -13  -1  -7   16.90    3.10
  13  -1   7    1.70    6.80
  13   1   7    5.30    9.40
 -13   1  -7    9.30    4.90
  13   1   7   18.00   11.40
  13   1   7   22.80    5.20
 -13   1  -7    3.00    7.00
 -14  -1  -7    1.50    2.10
  14  -1   7   -2.50    3.90
  14  -1   7    0.60    9.40
 -14   1  -7   -0.70    3.60
  14   1   7    5.20    4.70
  14   1   7    4.00    9.50
 -14   1  -7    1.60   10.00
  15  -1   7   -8.80    3.90
  15  -1   7    8.10    9.60
 -15  -1  -7    2.10    1.90
 -15   1  -7    5.10    3.60
  15   1   7   10.60    9.40
  16  -1   7   -5.40   11.30
  16  -1   7    4.20    4.70
  16   1   7    9.20    9.20
 -16   1  -7    2.50    4.00
  17  -1   7   -0.70    4.50
  17   1   7    9.00    8.80
 -17   1  -7    2.00    3.30
  18  -1   7    7.20    4.40
 -18   1  -7    1.60    2.90
  18   1   7    4.40    7.30
  19  -2  -7    1.50    4.40
 -19   2   7   -1.80    2.70
  19   2  -7    3.50    6.30
  18  -2  -7    8.90    5.00
  18   2  -7   -3.80    6.60
 -18   2   7   -2.10    3.10
  17  -2  -7    0.00    4.70
  17   2  -7   -2.50    7.90
 -17   2   7   -1.80    3.40
  16  -2  -7    3.80    4.90
  16   2  -7    0.20    7.00
 -16   2   7    4.60    3.80
  15  -2  -7    0.60    4.10
 -15   2   7   18.50   10.70
 -15   2   7   -0.60    3.30
  15   2  -7    3.10    7.30
  14  -2  -7    0.90    4.00
 -14   2   7    4.90    3.50
 -14   2   7   -1.00    6.70
 -14   2   7   -1.10    5.30
  14   2  -7    0.60    7.40
  14   2  -7   -3.60    5.80
  13  -2  -7    6.50    7.00
 -13  -2   7   -2.10    2.30
  13  -2  -7    2.90    3.90
 -13   2   7   -5.10    5.60
  13   2  -7    4.70    7.40
 -13   2   7    3.40    3.60
 -13   2   7   -0.70    4.10
  13   2  -7    2.10    4.90
 -12  -2   7    6.60    2.20
  12  -2  -7   13.70    7.20
  12  -2  -7    6.70    4.70
  12   2  -7    2.90    5.10
 -12   2   7    3.80    4.70
  12   2  -7    8.40    7.80
 -12   2   7    8.00    4.00
 -12   2   7    0.20    6.30
  11  -2  -7   17.30    7.20
  11  -2  -7   20.90    5.50
 -11  -2   7   19.40    3.90
  11   2  -7   12.20    8.00
 -11   2   7   17.30    4.50
 -11   2   7   17.40    5.80
 -11   2   7    6.50    6.50
  10  -2  -7   57.29    9.70
  10  -2  -7   73.89   11.20
 -10  -2   7   65.19    7.80
  10   2  -7   77.59   13.00
 -10   2   7   71.09    8.90
 -10   2   7   78.19   10.60
  10   2  -7   67.59    9.50
 -10   2   7   41.30   13.30
   9  -2  -7   14.90    4.70
  -9  -2   7   20.40    3.20
   9  -2  -7   15.90    5.30
   9   2  -7   10.60    6.60
  -9   2   7   12.60    6.40
   9   2  -7   16.60    4.30
  -9   2   7   14.70    4.70
  -9   2   7   25.10    4.40
   9   2  -7   18.80    4.30
   8  -2  -7   15.30    5.30
  -8  -2   7   37.70    4.40
   8  -2  -7   26.20    5.90
   8   2  -7   28.50    4.80
  -8   2   7   18.80    6.60
  -8   2   7   35.30    7.10
   8   2  -7   26.20    9.50
  -8   2   7   33.60    5.30
   8   2  -7   29.50    5.70
  -7  -2   7   47.70    5.50
   7  -2  -7   51.79    7.30
   7  -2  -7   48.10    6.90
  -7   2   7   40.20    7.20
  -7   2   7   47.20    6.10
   7   2  -7   27.10    7.20
   7   2  -7   48.60    6.70
   7   2  -7   33.80    5.60
  -7   2   7   38.90    8.00
   6  -2  -7   67.39    8.30
  -6  -2   7   66.79    7.00
   6  -2  -7   53.29    7.70
   6   2  -7   58.29    9.20
   6   2  -7   46.30    7.20
  -6   2   7   52.59    7.40
   6   2  -7   67.59    8.00
  -6   2   7   59.09    9.60
  -6   2   7   64.99    8.20
   5  -2  -7   80.89    8.90
   5  -2  -7   61.49    8.50
  -5  -2   7   75.59    8.00
  -5   2   7   66.59    9.00
   5   2  -7   57.69   10.00
   5   2  -7   73.79    8.90
  -5   2   7   62.79    8.20
  -5   2   7   92.29   10.90
   4  -2  -7   98.39   10.50
   4  -2  -7   91.59    9.80
  -4  -2   7   98.39    9.60
  -4   2   7   75.09    9.60
  -4   2   7   90.59   11.60
  -4   2   7   84.19   10.20
   4   2  -7   92.49   10.50
   4   2  -7   65.19   10.90
  -3  -2   7  150.68   16.50
   3  -2  -7  172.18   17.20
   3  -2  -7  175.28   16.70
   3   2  -7  150.98   17.20
   3   2  -7  140.59   17.80
  -3   2   7  179.68   18.20
  -3   2   7  159.48   17.00
  -3   2   7  153.08   16.60
   2  -2  -7    1.90    1.60
  -2  -2   7   13.80    2.50
  -2  -2   7    7.20    2.50
   2  -2  -7    4.40    3.10
   2   2  -7    7.40    3.10
   2   2  -7    2.90    2.00
   2   2  -7    3.20    4.00
  -2   2   7    6.00    2.60
  -2   2   7    1.30    3.30
  -2   2   7    1.90    1.40
  -1  -2   7  112.09   13.90
   1  -2  -7  147.19   14.20
   1  -2  -7  122.59   13.60
   1   2  -7  118.39   14.50
  -1   2   7  132.79   13.70
  -1   2   7  148.09   14.40
  -1   2   7  139.49   14.30
  -1   2   7  145.59   15.70
   0  -2   7   36.00    7.00
   0  -2  -7   55.39    5.50
   0  -2   7   43.80    6.10
   0   2   7   61.09    6.40
   0   2  -7   63.99    7.40
   0   2  -7   46.70    7.90
   0   2   7   47.90    5.70
   0   2  -7   36.80    6.00
   1  -2   7  112.09   14.10
   1  -2   7  115.99   13.00
  -1  -2  -7  125.39   12.30
   1   2   7  126.79   12.60
  -1   2  -7  134.99   14.30
  -1   2  -7  112.19   13.70
   2  -2   7   59.79    7.70
   2  -2   7   62.99    9.30
  -2  -2  -7   68.69    7.30
  -2  -2  -7   66.79    6.80
  -2   2  -7   53.69    8.30
   2   2   7   53.29    8.00
  -2   2  -7   56.19    7.70
   2   2   7   79.09    8.40
   2   2   7   62.89    7.50
  -2   2  -7   75.59    9.00
   3  -2   7    1.40    2.40
   3  -2   7    1.10    3.60
   3   2   7    2.70    2.60
  -3   2  -7    3.70    2.50
   3   2   7    1.20    2.10
   3   2   7    1.00    3.60
  -3   2  -7    1.30    3.10
  -3   2  -7    2.00    3.20
  -4  -2  -7    1.90    1.30
   4  -2   7    0.10    4.00
   4  -2   7    4.40    2.80
   4   2   7   -0.60    2.80
  -4   2  -7    2.20    3.30
  -4   2  -7    1.90    2.60
   4   2   7    8.90    2.60
  -4   2  -7    1.80    2.90
   4   2   7   -3.50    4.10
   5  -2   7    4.80    5.10
   5  -2   7   10.10    3.20
  -5   2  -7    6.30    3.60
  -5   2  -7    8.00    3.30
   5   2   7   10.50    3.30
   5   2   7    9.00    5.80
  -5   2  -7    9.10    3.70
   5   2   7    6.40    3.50
   6  -2   7    4.40    3.30
   6   2   7   -7.20    5.80
  -6   2  -7    1.90    2.90
   6   2   7    2.80    3.90
  -6   2  -7    0.00    3.60
  -6   2  -7    6.50    3.50
   7  -2   7    1.10    3.20
  -7   2  -7    7.40    3.80
  -7   2  -7    0.00    4.40
   7   2   7   -0.90    6.90
   7   2   7    4.00    4.70
  -7   2  -7    0.30    3.70
   8  -2   7   56.89    8.30
   8  -2   7   50.19    9.20
  -8   2  -7   65.99    8.20
  -8   2  -7   48.70    8.80
  -8   2  -7   50.49    8.00
   8   2   7   44.20   10.80
   8   2   7   41.50    9.00
   9  -2   7    7.30    5.10
   9  -2   7   -3.60    2.90
   9   2   7   -2.40    7.30
  -9   2  -7    4.20    4.50
  -9   2  -7    5.70    3.70
  -9   2  -7    0.40    3.20
   9   2   7    4.90    6.20
  10  -2   7    9.20    4.50
  10  -2   7    2.50    5.40
 -10   2  -7    7.30    3.80
  10   2   7    8.00    6.60
 -10   2  -7    4.00    3.90
 -10   2  -7    3.60    4.50
  10   2   7    7.80    8.30
  11  -2   7   -4.20    5.30
  11  -2   7   -2.00    3.40
 -11   2  -7    7.40    4.00
  11   2   7    5.60    6.50
  11   2   7   -4.50    7.40
 -11   2  -7    1.00    3.60
 -11   2  -7    2.20    4.60
  12  -2   7    1.20    4.20
  12  -2   7    5.30    8.10
 -12   2  -7    2.40    4.40
  12   2   7    0.80    8.00
  12   2   7  -10.10   11.60
 -12   2  -7   -0.70    5.10
 -12   2  -7   -3.80    3.50
  13  -2   7    4.10    4.40
 -13   2  -7    6.90    4.50
  13   2   7   -4.90    7.30
  14  -2   7   -0.40    3.90
 -14   2  -7    2.80    4.00
  14   2   7    0.30    8.00
  15  -2   7    8.10    4.80
 -15   2  -7   -1.30    3.90
  15   2   7    3.10    7.70
  16  -2   7   -5.90    3.80
 -16   2  -7    4.50    3.90
  16   2   7    0.00    7.00
  17  -2   7   -4.50    3.90
 -17   2  -7   -0.90    3.20
  17   2   7  -11.60    6.20
  17  -3  -7   -2.30    3.70
  17   3  -7    0.50    5.80
 -17   3   7    5.90    3.80
  16  -3  -7   -2.00    4.30
 -16   3   7   -9.90    7.20
 -16   3   7    1.90    3.90
  16   3  -7    2.20    6.60
  15  -3  -7    6.10    4.90
 -15   3   7    1.00    3.70
  15   3  -7   -9.40    6.00
 -15   3   7   -2.40    5.60
  14  -3  -7   -2.40    4.20
 -14   3   7    5.00    4.90
 -14   3   7    0.70    3.60
  14   3  -7   -0.80    6.10
  13  -3  -7   -3.70    3.70
 -13   3   7   -0.70    4.80
 -13   3   7   -6.50    3.60
  13   3  -7    1.70    6.20
  12  -3  -7    4.90    5.40
  12   3  -7   -8.30    5.60
 -12   3   7    3.40    6.00
 -12   3   7    0.20    3.40
  12   3  -7   -0.20    9.20
  11  -3  -7   12.00    4.80
  11   3  -7    4.30    7.30
 -11   3   7    8.60    4.40
 -11   3   7    7.90    5.80
  11   3  -7    8.50    5.10
 -11   3   7    9.50    6.10
  10  -3  -7    3.70    3.90
 -10   3   7    4.90    5.10
  10   3  -7    4.00    6.80
 -10   3   7    7.80    4.80
  10   3  -7    4.00    4.20
 -10   3   7    3.40    3.90
   9  -3  -7    1.60    3.40
   9   3  -7   -1.10    5.50
  -9   3   7   11.10    5.40
  -9   3   7    6.80    3.70
   9   3  -7    0.50    3.60
  -9   3   7    3.50    4.40
   8  -3  -7   18.80    4.50
  -8   3   7   17.40    6.20
   8   3  -7   17.20    4.40
  -8   3   7   18.50    5.60
   8   3  -7   10.70    6.70
  -8   3   7   23.00    5.00
   7  -3  -7   99.79   12.10
  -7   3   7  119.29   14.10
  -7   3   7  117.59   14.60
   7   3  -7  102.39   12.20
   7   3  -7   99.19   14.50
   6  -3  -7   52.19    6.90
  -6   3   7   58.19    8.00
   6   3  -7   43.50    8.90
  -6   3   7   46.70    8.50
  -6   3   7   63.89    9.70
   6   3  -7   55.59    7.50
   5   3  -7   52.39    9.20
  -5   3   7   48.50    8.60
   5   3  -7   52.79    7.10
  -5   3   7   54.79    7.70
  -5   3   7   51.49    8.10
   4  -3  -7   27.90    3.70
  -4   3   7   29.80    5.70
  -4   3   7   22.40    5.60
   4   3  -7   32.20    5.40
   4   3  -7   24.60    6.40
  -4   3   7   23.60    5.30
   3  -3  -7   14.70    2.20
   3   3  -7    7.70    6.70
   3   3  -7   14.20    4.00
  -3   3   7    9.20    3.80
  -3   3   7   12.20    4.40
   2  -3  -7   29.90    3.30
  -2  -3   7   28.60    3.80
  -2   3   7   33.50    6.10
   2   3  -7   27.70    8.50
  -1  -3   7   15.80    2.70
   1   3  -7   17.80    6.30
   1   3  -7   17.20    4.20
  -1   3   7   20.40    4.40
  -1   3   7   21.40    4.20
   1   3  -7    9.00    3.20
   0  -3   7   -0.80    1.80
   0  -3   7   -0.30    3.00
   0   3  -7    2.10    4.30
   0   3   7   -0.40    2.60
   0   3  -7    4.00    2.40
   0   3   7   -0.20    2.50
   0   3  -7    0.30    3.10
   1  -3   7   -0.80    3.60
   1  -3   7   -1.10    2.00
   1   3   7    1.70    2.30
  -1   3  -7    6.00    4.10
  -1   3  -7   -2.00    3.00
  -1   3  -7    5.70    2.40
   1   3   7    0.70    2.90
   2  -3   7   14.40    5.60
  -2   3  -7   14.90    4.90
  -2   3  -7   13.20    4.70
   2   3   7   22.10    4.10
   2   3   7   17.70    4.10
   3  -3   7   63.19    9.10
   3   3   7   72.39    8.80
  -3   3  -7   86.79   10.80
  -3   3  -7   81.49   10.70
   4  -3   7   86.99   13.00
  -4   3  -7  107.69   14.90
   4   3   7  120.19   14.00
  -4   3  -7  140.99   14.60
   4   3   7  116.89   12.50
   5  -3   7  100.89   13.50
  -5   3  -7   87.29   12.80
   5   3   7  130.69   12.60
   5   3   7  128.99   14.60
  -5   3  -7  114.89   14.30
   6  -3   7    1.30    6.30
   6  -3   7   13.70    4.70
   6   3   7   12.20    6.80
   6   3   7   16.30    3.50
  -6   3  -7    8.30    5.10
  -6   3  -7   22.50    5.50
  -6   3  -7   11.60    4.20
   7  -3   7   32.50    6.40
  -7   3  -7   51.69    8.20
   7   3   7   33.30    9.10
  -7   3  -7   24.60    5.80
  -7   3  -7   37.30    7.40
   7   3   7   42.50    5.90
   8  -3   7   56.19    8.40
  -8   3  -7   44.80    7.50
  -8   3  -7   40.80    8.20
   8   3   7   31.80   10.20
   8   3   7   40.90    7.10
   9  -3   7   13.70    4.50
   9  -3   7   -2.90   13.00
   9   3   7   22.10    8.30
  -9   3  -7   14.80    5.50
  -9   3  -7    5.10    4.10
  -9   3  -7   -6.30    7.30
  10  -3   7    6.40    5.10
 -10   3  -7    3.60    5.30
  10   3   7    2.60    7.00
 -10   3  -7    2.50    3.90
 -10   3  -7    4.90    4.40
  11  -3   7   -8.30    3.30
  11   3   7   -2.40    7.00
 -11   3  -7    2.40    3.70
 -11   3  -7    4.80    3.90
  12  -3   7    3.80    3.90
 -12   3  -7    1.50    3.60
  12   3   7   -4.40    7.50
  13  -3   7    1.70    3.90
 -13   3  -7   -3.70    3.60
  13   3   7    7.90    8.20
 -13   3  -7   -2.40    5.30
  14  -3   7   -0.20    3.70
 -14   3  -7   -0.80    3.70
  14   3   7   11.80    7.60
  15  -3   7   -1.00    3.70
  15   3   7    9.00    7.00
 -15   3  -7    7.60    4.40
  14  -4  -7   -3.10    3.50
  14   4  -7   -4.60    5.20
 -14   4   7   -9.00    4.50
 -14   4   7   -0.50    4.50
  13  -4  -7   -0.10    4.20
 -13   4   7    1.80    4.80
  13   4  -7    0.00    5.20
 -13   4   7   -1.70    4.60
  12  -4  -7   -1.60    3.00
 -12   4   7    2.00    5.30
 -12   4   7    4.60    4.90
  12   4  -7    3.30    5.70
  11  -4  -7    3.30    3.00
 -11   4   7    6.40    5.20
 -11   4   7    2.40    5.60
  11   4  -7   -1.30    5.10
  10  -4  -7    3.00    2.80
 -10   4   7    5.80    5.40
 -10   4   7   -0.80    5.30
  10   4  -7    1.20    5.00
   9  -4  -7    1.70    2.40
  -9   4   7    8.40    5.70
   9   4  -7   -2.20    5.30
   8  -4  -7    0.60    1.90
  -8   4   7    5.40    5.70
   8   4  -7    1.70    7.80
  -7   4   7   -4.30    3.80
   7   4  -7   -9.60    4.20
  -7   4   7   -1.80    4.20
   6   4  -7   -2.50    4.20
  -6   4   7    0.50    4.70
   5   4  -7    5.60    3.80
  -5   4   7    1.20    4.30
   5   4  -7    7.70    4.70
  -5   4   7   -5.20    3.50
  -4   4   7    1.80    3.70
   4   4  -7   -0.20    4.50
  -4   4   7    9.40    4.80
   4   4  -7    5.80    3.20
   3   4  -7   15.30    3.50
  -3   4   7    9.50    3.90
  -3   4   7   10.60    4.90
   3   4  -7    0.60    4.50
   2   4  -7    0.80    4.30
  -2   4   7    0.90    4.10
  -2   4   7    5.30    3.30
  -1   4   7   39.90    7.30
  -1   4   7   24.30    5.00
   0   4  -7  123.79   14.00
   0   4  -7  111.89   13.50
   0   4   7  102.99   14.10
   1   4   7   80.69   12.00
  -1   4  -7   97.09   12.10
  -2   4  -7   33.90    6.30
   2   4   7   31.60    6.60
   3  -4   7   -1.20    1.70
   3   4   7    0.50    4.50
  -3   4  -7   -4.60    3.60
  -3   4  -7    0.90    3.80
   4  -4   7    1.30    2.30
   4   4   7    3.10    5.00
  -4   4  -7    0.20    5.30
  -4   4  -7    1.30    3.20
   5  -4   7    3.20    2.80
  -5   4  -7   12.70    5.10
   5   4   7    4.80    5.40
  -5   4  -7   13.90    4.40
  -5   4  -7   11.00    4.50
   6  -4   7   -2.20    2.70
  -6   4  -7   -8.20    3.80
  -6   4  -7    0.10    3.70
   6   4   7    5.00    6.10
   7  -4   7    9.50    3.50
   7   4   7    2.90    6.20
  -7   4  -7    7.70    4.70
  -7   4  -7   -4.20    4.50
   8  -4   7    3.90    3.30
  -8   4  -7   -0.90    3.50
  -8   4  -7    2.10    4.20
   9  -4   7   -3.30    3.20
  -9   4  -7    1.10    3.80
  -9   4  -7    7.30    3.40
   9   4   7    5.00    6.40
  10  -4   7   -1.50    3.30
 -10   4  -7   -2.50    4.50
 -10   4  -7    1.90    3.50
  10   4   7    8.60    6.60
  11  -4   7    0.30    3.40
 -11   4  -7   10.20    4.40
  11   4   7    6.40    7.30
  12  -4   7    3.20    3.40
  12   4   7    6.90    6.20
 -12   4  -7    0.60    3.40
 -12   4  -7    2.00    4.40
  13  -4   7    0.20    3.30
 -13   4  -7   -0.80    3.60
  10   5  -7   12.30    4.00
 -10   5   7   -4.10    4.90
  -9   5   7    0.20    5.30
   9   5  -7   -2.50    3.80
  -8   5   7    7.90    6.00
   8   5  -7    0.00    3.40
   7   5  -7   10.00    4.00
  -7   5   7    0.70    5.60
  -6   5   7    2.60    5.20
   6   5  -7    3.10    3.10
  -5   5   7    6.30    5.60
   5   5  -7    3.20    2.90
   4   5  -7   -3.60    2.70
  -4   5   7   -3.30    5.40
   3   5  -7   -1.20    2.70
  -3   5   7   -8.00    5.40
   2   5  -7   16.50    4.20
  -2   5   7   19.80    7.40
   1   5  -7   15.70    3.90
  -1   5   7    6.30    6.70
   0   5   7    3.50    5.70
   0   5  -7    5.10    3.10
   1   5   7   -3.20    5.20
  -1   5  -7   -1.00    2.80
  -2   5  -7    8.00    3.70
   2   5   7   19.60    6.30
   3   5   7   16.80    6.30
  -3   5  -7    9.40    4.30
   4   5   7   22.40    6.30
  -5   5  -7   -0.50    2.90
   5   5   7   -0.30    6.40
   6   5   7   14.70    8.50
  -7   5  -7    0.60    3.50
  -8   5  -7    1.00    3.30
  20   0  -8   -5.50    4.70
 -20   0   8   -0.60    2.00
  20   0  -8   16.20   12.40
  19   0  -8    7.10    8.50
  19   0  -8    4.50    5.20
 -19   0   8    3.70    3.10
  18   0  -8    1.80    4.80
 -18   0   8    6.00    3.40
  17   0  -8    2.00    4.80
 -17   0   8    5.70    3.00
  17   0  -8    1.70    7.50
  16   0  -8    3.30    4.80
 -16   0   8    1.40    2.60
  16   0  -8   -7.50    7.00
  15   0  -8   52.09   11.80
  15   0  -8   80.19   11.60
 -15   0   8   86.09    9.60
  15   0  -8   67.89   13.70
  14   0  -8  580.64   56.59
 -14   0   8  552.14   54.99
  14   0  -8  529.15   59.29
  14   0  -8  513.75   57.29
  13   0  -8  346.77   45.00
 -13   0   8  428.16   41.50
  13   0  -8  380.16   43.80
  13   0  -8  463.75   43.00
  12   0  -8  179.08   19.50
  12   0  -8  169.88   20.60
 -12   0   8  164.18   18.20
  12   0  -8  172.18   22.10
  11   0  -8   57.19    9.50
 -11   0   8   53.99    6.90
  11   0  -8   41.20   10.00
  11   0  -8   46.50    9.10
 -10   0   8    1.90    2.20
 -10   0   8    0.10    3.80
  10   0  -8    2.10    4.30
  10   0  -8   -1.00    5.80
  10   0  -8   -0.10    3.00
  -9   0   8   33.10    7.00
  -9   0   8   48.50    5.60
   9   0  -8   43.80    9.00
  -9   0   8   33.10    7.30
   8   0  -8  302.67   29.60
   8   0  -8  287.37   28.70
   8   0  -8  267.77   30.50
  -8   0   8  253.57   28.00
   7   0  -8  480.25   42.10
  -7   0   8  379.16   41.30
   7   0  -8  417.96   43.40
  -7   0   8  384.86   42.70
  -6   0   8   70.39    9.80
  -6   0   8   49.70    9.50
   6   0  -8   82.19   10.70
   6   0  -8   76.19    8.40
  -6   0   8   65.29    7.60
  -5   0   8  127.59   14.00
   5   0  -8  141.19   14.50
   5   0  -8  152.08   16.20
  -5   0   8  126.59   15.80
   5   0  -8  133.19   15.50
   4   0  -8 2126.79  207.88
   4   0  -8 2308.47  208.68
  -4   0   8 1715.73  207.48
  -4   0   8 2299.77  209.08
  -3   0   8 4762.82  497.45
   3   0  -8 5504.35  497.05
   3   0  -8 4853.71  496.45
  -3   0   8 5087.29  497.25
   2   0  -8 3232.88  322.47
  -2   0   8 2898.21  323.07
   2   0  -8 3799.82  322.87
   2   0  -8 3169.28  322.17
   1   0  -8   57.69    7.00
  -1   0   8   57.39    9.50
   1   0  -8   48.60    6.60
  -1   0   8   41.60    6.20
  -1   0   8   57.19    8.60
   1   0  -8   55.89    7.60
   0   0  -8  181.28   18.40
   0   0   8  166.38   20.00
   0   0   8  175.28   18.40
   0   0   8  200.08   20.60
   0   0  -8  167.98   19.00
   1   0   8  518.25   53.39
  -1   0  -8  511.85   52.09
   1   0   8  441.96   53.49
  -1   0  -8  592.54   52.79
  -1   0  -8  551.44   52.09
   1   0   8  507.25   51.99
   2   0   8   23.90    5.00
  -2   0  -8   25.20    4.70
   2   0   8   18.90    5.90
  -2   0  -8   17.80    3.40
   2   0   8   10.80    6.90
  -2   0  -8   26.30    4.00
   3   0   8  392.86   39.20
  -3   0  -8  380.96   38.10
  -3   0  -8  385.96   37.40
   3   0   8  405.06   37.40
  -3   0  -8  304.27   37.00
  -4   0  -8  331.27   31.80
  -4   0  -8  346.17   31.10
  -4   0  -8  263.37   30.60
   4   0   8  319.97   31.10
   4   0   8  270.07   32.80
   5   0   8  115.09   18.80
   5   0   8  174.48   15.60
  -5   0  -8  118.19   14.80
  -5   0  -8  169.38   15.50
  -5   0  -8  162.58   16.40
   5   0   8  121.09   17.50
   6   0   8  114.69   20.60
   6   0   8  169.08   17.30
  -6   0  -8  156.18   17.80
  -6   0  -8  182.88   17.30
  -7   0  -8  103.39   10.30
  -7   0  -8   63.59   10.70
   7   0   8   88.29   10.30
   7   0   8   90.49   11.80
  -8   0  -8    0.90    2.60
   8   0   8    4.50    2.90
  -8   0  -8    3.90    3.60
   8   0   8   -0.90    8.90
   8   0   8    2.20    4.10
  -9   0  -8   10.50    4.10
   9   0   8   10.50    3.80
  -9   0  -8    5.10    3.20
   9   0   8   -1.80    8.30
   9   0   8    3.20    4.70
 -10   0  -8    4.70    3.10
 -10   0  -8   -3.30    3.60
  10   0   8    7.30    3.80
  10   0   8    1.50    7.90
  10   0   8    6.50    5.30
 -11   0  -8    2.80    4.70
  11   0   8    0.00    5.20
  11   0   8    4.50    8.40
  11   0   8   12.70    4.00
 -11   0  -8    0.00    2.90
  12   0   8   46.10   10.50
 -12   0  -8   59.69    8.20
  12   0   8   46.90   14.70
  12   0   8   62.19    9.00
 -13   0  -8   22.80    5.20
  13   0   8   21.20   12.00
  13   0   8   32.80    6.60
  13   0   8   15.40    8.10
  14   0   8   16.00    6.00
 -14   0  -8    9.50    4.10
  14   0   8   25.00   11.90
  15   0   8    2.60   10.80
 -15   0  -8   13.60    4.30
  15   0   8   23.60    6.40
  16   0   8   11.10    4.80
 -16   0  -8    6.00    3.10
  16   0   8   13.20   10.30
  17   0   8   13.40    4.40
 -17   0  -8   -1.70    2.10
  17   0   8   -5.00    9.20
  18   0   8   10.40    6.80
  19  -1  -8   -4.80    4.20
  19   1  -8    8.00    7.00
 -19   1   8    1.60    3.40
 -18  -1   8   -1.40    1.90
  18  -1  -8   -0.70    4.50
 -18   1   8   -2.40    2.80
  18   1  -8   -0.50    7.10
  18   1  -8    8.10    7.10
  17  -1  -8   -0.60    4.20
 -17  -1   8   -0.20    2.10
  17   1  -8    5.10    6.10
 -17   1   8    5.20    3.50
  17   1  -8    8.50    8.50
  16  -1  -8    4.20   11.80
  16  -1  -8    3.10    5.10
 -16  -1   8    0.80    2.30
  16   1  -8   -7.20    4.70
  16   1  -8    7.90    7.80
 -16   1   8   -2.30    3.10
  15  -1  -8   -3.00    7.40
  15  -1  -8   10.70    8.60
 -15  -1   8    3.70    2.40
  15  -1  -8    8.30    4.90
 -15   1   8    0.30    3.10
  15   1  -8    0.90    4.40
  15   1  -8    7.60    5.80
  15   1  -8   -3.30    6.40
  14  -1  -8   10.00    7.00
  14  -1  -8  -10.90    7.40
 -14  -1   8    1.00    2.30
  14  -1  -8   -0.30    4.10
  14   1  -8    2.20    3.90
  14   1  -8   -7.90    4.90
  14   1  -8    5.80    7.00
 -14   1   8    1.30    3.00
 -14   1   8    1.10    5.70
 -13  -1   8    4.10    2.50
  13  -1  -8    4.80    6.60
  13  -1  -8   -1.00    3.90
  13  -1  -8   -0.60    7.20
  13   1  -8   -3.50    6.40
  13   1  -8    3.10    5.10
  13   1  -8    4.40    4.00
 -13   1   8   10.20    5.60
 -13   1   8    2.50    3.00
 -13   1   8    0.30    4.90
  12  -1  -8    0.60    3.90
  12  -1  -8   -3.40    9.10
 -12  -1   8    1.70    2.30
  12   1  -8   -0.30    4.10
 -12   1   8    0.20    2.80
  12   1  -8    5.90    6.70
 -12   1   8    8.70    8.10
 -12   1   8   -3.30    4.20
  12   1  -8    8.70    6.40
  11  -1  -8   11.60    7.10
  11  -1  -8   14.40    6.50
  11  -1  -8   14.90    4.60
 -11  -1   8   -1.10    3.50
 -11  -1   8   13.40    2.90
  11   1  -8    3.70    6.70
 -11   1   8   11.20    4.60
 -11   1   8   14.40    3.70
 -11   1   8    6.80    5.70
  11   1  -8    5.00    4.00
  11   1  -8    7.10    5.00
  10  -1  -8    3.20    5.80
  10  -1  -8    2.30    5.20
  10  -1  -8   -0.50    3.40
 -10  -1   8    2.60    2.00
 -10  -1   8   -3.90    2.70
  10   1  -8    1.20    3.00
 -10   1   8    3.00    5.20
  10   1  -8   -2.90    5.50
  10   1  -8    2.40    3.80
 -10   1   8    4.60    3.80
 -10   1   8    2.50    2.60
  -9  -1   8    2.40    1.90
  -9  -1   8    4.20    2.70
   9  -1  -8    2.90    4.30
   9  -1  -8    4.10    5.30
   9  -1  -8    3.20    3.40
  -9   1   8    1.70    4.90
   9   1  -8   -3.20    3.10
  -9   1   8    2.60    3.30
   9   1  -8    9.10    5.50
  -9   1   8    0.60    2.30
   9   1  -8    2.90    3.20
  -8  -1   8    3.60    1.90
  -8  -1   8    1.20    2.60
   8  -1  -8    6.10    4.10
   8  -1  -8    0.50    4.80
   8  -1  -8    1.50    2.90
  -8   1   8    3.60    2.20
   8   1  -8    4.70    2.80
  -8   1   8    1.30    3.20
  -8   1   8    4.20    4.90
   8   1  -8    5.80    5.20
   8   1  -8   -2.80    2.90
  -7  -1   8   38.40    5.00
  -7  -1   8   28.30    5.90
   7  -1  -8   47.00    7.00
   7  -1  -8   43.80    7.00
   7  -1  -8   26.70    5.30
  -7   1   8   39.10    6.70
   7   1  -8   44.90    5.60
  -7   1   8   33.60    7.20
  -7   1   8   31.70    5.00
   7   1  -8   36.10    7.10
   7   1  -8   35.10    6.50
  -6  -1   8   48.70    7.60
   6  -1  -8   66.09    7.60
   6  -1  -8   56.79    8.30
  -6  -1   8   54.99    6.70
   6   1  -8   58.99    9.30
  -6   1   8   63.29    9.70
   6   1  -8   60.69    7.40
  -6   1   8   52.09    6.70
   6   1  -8   61.59    8.30
  -6   1   8   54.59    8.00
   5  -1  -8   54.09    7.10
   5  -1  -8   55.59    7.00
  -5  -1   8   38.10    7.40
  -5  -1   8   47.40    6.30
   5   1  -8   51.19    6.90
  -5   1   8   55.39    8.80
  -5   1   8   64.69    7.80
   5   1  -8   53.39    8.80
  -5   1   8   53.59    6.20
   5   1  -8   59.49    7.90
   4  -1  -8   69.79    8.20
  -4  -1   8   73.39    8.00
  -4  -1   8   60.29    9.20
   4  -1  -8   50.69    8.80
   4   1  -8   82.39    8.50
  -4   1   8   72.19    7.80
  -4   1   8   74.79    8.90
   4   1  -8   64.99    9.90
   4   1  -8   73.69    9.90
  -3  -1   8   11.00    4.30
   3  -1  -8   11.60    2.90
  -3  -1   8   11.50    2.90
   3   1  -8   16.90    3.50
   3   1  -8   14.90    4.40
  -3   1   8    9.00    3.00
  -3   1   8   20.00    3.00
   3   1  -8   12.40    3.90
  -3   1   8   21.40    5.10
  -2  -1   8   67.79    8.60
  -2  -1   8   74.09   10.30
   2  -1  -8   82.39    8.70
  -2   1   8   87.69    8.40
   2   1  -8   66.69   10.00
  -2   1   8   87.79    9.90
   2   1  -8   66.69    9.60
   2   1  -8   74.39    9.00
   1  -1  -8   17.60    3.00
   1  -1  -8   20.90    4.20
  -1  -1   8   15.10    3.00
  -1  -1   8   16.70    5.30
  -1  -1   8   12.50    6.50
  -1   1   8   15.80    2.70
  -1   1   8   15.50    4.90
   1   1  -8   17.70    4.20
  -1   1   8   14.30    4.40
   1   1  -8   15.30    4.60
   0  -1   8  431.76   45.30
   0  -1   8  379.76   45.40
   0  -1   8  418.96   43.90
   0   1  -8  417.16   44.40
   0   1   8  460.05   43.70
   0   1   8  467.95   44.80
   0   1  -8  488.15   44.60
   1  -1   8    1.70    4.20
  -1  -1  -8    4.00    2.80
   1  -1   8   -9.50    5.40
   1  -1   8    2.30    2.30
  -1  -1  -8    0.30    1.70
   1   1   8   -2.20    3.90
   1   1   8    2.70    1.80
   1   1   8   -0.10    3.60
  -1   1  -8   -0.20    3.30
  -1   1  -8   -3.90    2.70
  -1   1  -8    0.40    2.40
  -2  -1  -8  299.67   28.70
   2  -1   8  284.97   29.00
   2  -1   8  279.97   30.80
   2  -1   8  226.58   31.10
  -2   1  -8  270.17   29.00
   2   1   8  278.87   30.30
   2   1   8  327.77   30.50
  -2   1  -8  325.77   29.40
  -2   1  -8  258.07   29.40
   2   1   8  281.47   28.70
   3  -1   8    6.20    6.40
  -3  -1  -8   -3.80    2.20
  -3  -1  -8    3.70    1.90
   3  -1   8   -3.90    4.70
   3  -1   8    3.60    2.30
   3   1   8    1.60    4.20
   3   1   8    4.80    1.80
  -3   1  -8    0.00    2.50
   3   1   8   -2.10    5.30
  -3   1  -8    5.20    2.70
  -3   1  -8   -2.80    3.40
   4  -1   8    0.50    5.90
   4  -1   8    2.20    2.30
  -4  -1  -8   -0.20    1.70
  -4  -1  -8   -4.00    2.10
   4  -1   8   -4.90    4.80
  -4   1  -8    0.50    2.60
   4   1   8    2.30    5.70
  -4   1  -8   -1.60    2.50
  -4   1  -8    1.40    3.30
   4   1   8   -2.40    1.70
   4   1   8    6.80    4.60
  -5  -1  -8   -2.80    1.70
   5  -1   8   -0.50    2.50
   5  -1   8   -1.10    4.30
  -5  -1  -8    0.30    2.50
   5  -1   8   -0.30    6.30
  -5   1  -8    3.40    3.60
   5   1   8    4.10    5.00
   5   1   8   -1.30    5.80
  -5   1  -8   -1.60    2.20
   5   1   8   -0.80    2.00
  -5   1  -8   -3.10    2.40
   6  -1   8   86.69   10.40
  -6  -1  -8   96.29    9.70
   6  -1   8   81.09   14.40
  -6   1  -8   97.09   10.60
   6   1   8   83.49   14.60
   6   1   8   78.09   12.80
  -6   1  -8   91.39   10.20
  -6   1  -8   72.69   11.00
   7  -1   8   -2.80    2.40
  -7  -1  -8   -0.10    1.90
   7  -1   8   -0.90    6.20
  -7  -1  -8    0.30    2.80
   7  -1   8   -0.30    4.10
   7   1   8   -4.60    4.80
   7   1   8   -1.30    6.90
  -7   1  -8   -1.40    3.30
  -7   1  -8   -0.10    2.50
   7   1   8   -2.80    2.10
  -7   1  -8    1.00    2.90
   8  -1   8   25.70   10.10
  -8  -1  -8   42.60    5.80
   8  -1   8   32.80    7.40
   8  -1   8   53.79    7.30
   8   1   8   44.40    6.20
  -8   1  -8   51.89    7.00
  -8   1  -8   27.70    6.40
   8   1   8   32.00   10.50
  -8   1  -8   42.60    5.80
   9  -1   8    5.00    5.20
   9  -1   8    6.40    9.50
   9  -1   8    4.50    3.60
  -9  -1  -8    9.20    2.60
   9   1   8    5.00    3.20
   9   1   8    9.30    9.70
  -9   1  -8   11.80    4.00
  -9   1  -8    4.40    4.50
  -9   1  -8    4.90    2.70
  10  -1   8   -1.10    7.80
  10  -1   8    9.50    4.10
  10  -1   8    5.90    5.10
 -10  -1  -8    4.70    2.20
 -10   1  -8    1.80    5.00
  10   1   8    1.30    3.40
  10   1   8    6.30    9.80
 -10   1  -8    8.60    4.00
 -11  -1  -8    2.30    2.20
  11  -1   8   -4.80    8.00
  11  -1   8    3.50    4.00
  11  -1   8    0.70    5.10
  11   1   8    9.00    3.50
 -11   1  -8    2.80    3.40
  11   1   8   -2.60    8.10
 -11   1  -8   -0.30    5.30
  12  -1   8    3.90    6.50
 -12  -1  -8    4.00    2.40
  12  -1   8   -6.40    8.70
  12  -1   8   12.30    4.90
 -12   1  -8    9.80    4.40
  12   1   8    3.60    4.00
 -12   1  -8   -1.60    6.30
  12   1   8    0.90    9.00
  13  -1   8    4.30    4.60
  13  -1   8    4.00    9.50
 -13  -1  -8   10.40    2.40
  13  -1   8   -5.20    6.60
 -13   1  -8    6.70    5.70
  13   1   8   -7.80    9.10
  13   1   8    3.60    4.70
 -13   1  -8   20.60   11.00
  14  -1   8   -9.00    9.40
  14  -1   8   -4.50    3.80
 -14  -1  -8   -1.70    1.80
  14   1   8    5.50    5.50
  14   1   8   -1.50    8.20
 -14   1  -8    0.20    3.70
  15  -1   8   12.80   10.90
  15  -1   8   10.50    4.90
  15   1   8   -0.40    9.00
 -15   1  -8   23.50    5.20
  16  -1   8    1.40    4.00
 -16   1  -8    1.60    3.70
  16   1   8    9.70    8.60
  17  -1   8   -1.50    3.90
  17   1   8    3.00    8.00
 -17   1  -8   -3.90    2.40
  18  -2  -8    3.50    5.40
  18   2  -8   -6.80    6.30
 -18   2   8   -3.00    3.20
  17  -2  -8   -0.30    4.20
  17   2  -8   -1.30    7.00
 -17   2   8   -0.20    3.20
  16  -2  -8    2.90    4.30
 -16   2   8    4.90    3.40
  16   2  -8    4.20    7.50
  15  -2  -8    7.20    4.30
 -15   2   8    3.10    3.50
  15   2  -8    2.90    7.10
 -15   2   8    0.00    6.10
  14  -2  -8   -1.60    9.60
  14  -2  -8   14.60    5.10
 -14   2   8    4.30    5.40
  14   2  -8   23.90   11.70
  14   2  -8    3.30    7.60
 -14   2   8   -5.60    8.90
 -14   2   8    6.80    6.00
  13  -2  -8   13.80    8.00
  13  -2  -8    1.80    4.30
 -13  -2   8    2.80    1.80
 -13   2   8    2.60    7.00
 -13   2   8    2.50    4.90
 -13   2   8    2.00    3.60
  13   2  -8   -8.90    4.80
  13   2  -8    5.50    7.20
 -12  -2   8    2.40    2.00
  12  -2  -8   -0.50    3.80
  12  -2  -8   -1.90    6.80
  12   2  -8   -3.60    6.30
 -12   2   8    2.50    6.00
  12   2  -8    2.40    4.10
 -12   2   8    2.50    3.20
 -12   2   8    5.00    4.40
 -11  -2   8   30.70    4.50
  11  -2  -8   19.50    8.40
  11  -2  -8   21.30    5.70
 -11   2   8   19.50    6.00
  11   2  -8   27.40    7.90
  11   2  -8   21.50    6.10
 -11   2   8   19.10    7.50
 -11   2   8   23.40    5.00
  10  -2  -8   91.49   12.30
 -10  -2   8  101.99   10.50
  10  -2  -8   85.39   13.80
  10   2  -8   90.59   12.70
 -10   2   8   93.89   11.40
  10   2  -8   86.39   11.40
  10   2  -8   83.29   14.70
 -10   2   8   82.79   14.00
 -10   2   8  113.19   13.20
   9  -2  -8  181.18   18.90
  -9  -2   8  164.58   16.20
   9  -2  -8  136.19   17.50
  -9   2   8  165.88   18.20
  -9   2   8  157.88   16.80
   9   2  -8  138.49   16.70
   9   2  -8  179.28   19.80
  -9   2   8  151.58   19.30
   9   2  -8  120.19   17.00
   8  -2  -8  205.48   20.80
  -8  -2   8  195.68   18.70
   8  -2  -8  150.98   19.60
  -8   2   8  184.68   19.20
   8   2  -8  170.38   19.30
   8   2  -8  159.28   21.40
  -8   2   8  199.08   20.40
  -8   2   8  180.28   21.70
   8   2  -8  164.68   19.40
   7  -2  -8   12.40    5.80
  -7  -2   8   -0.10    2.40
  -7  -2   8    1.20    2.00
   7  -2  -8    3.50    5.00
  -7   2   8    0.20    4.70
  -7   2   8   -4.00    4.60
   7   2  -8    4.90    3.10
   7   2  -8    1.40    6.80
  -7   2   8    0.40    2.30
   7   2  -8    1.60    3.10
   6  -2  -8   22.50    4.70
   6  -2  -8   30.00    5.50
  -6  -2   8   31.80    4.30
   6   2  -8   28.30    4.70
  -6   2   8   24.60    4.30
   6   2  -8   24.30    5.00
  -6   2   8   26.30    5.30
  -6   2   8   27.80    6.60
   6   2  -8   27.70    6.60
   5  -2  -8   67.29    7.70
   5  -2  -8   76.29    8.50
  -5  -2   8   62.19    7.20
   5   2  -8   60.79    8.30
   5   2  -8   56.79    9.50
  -5   2   8   57.79    8.30
  -5   2   8   61.09    9.80
  -5   2   8   49.60    7.20
   5   2  -8   49.90    7.40
   4  -2  -8  456.95   41.80
   4  -2  -8  418.96   41.00
  -4  -2   8  419.66   40.80
   4   2  -8  363.16   42.00
  -4   2   8  439.36   41.60
   4   2  -8  358.86   41.50
  -4   2   8  385.16   40.80
  -4   2   8  412.96   42.50
  -3  -2   8  662.03   67.89
   3  -2  -8  715.73   67.99
   3   2  -8  641.44   68.59
  -3   2   8  717.23   67.99
   2  -2  -8   32.10    4.20
  -2  -2   8   30.40    4.50
   2   2  -8   29.00    6.40
   2   2  -8   25.20    4.40
   2   2  -8   33.70    5.90
   1  -2  -8    0.90    1.90
  -1  -2   8    6.20    2.10
  -1   2   8    3.10    3.40
   1   2  -8    5.40    4.20
   1   2  -8    7.10    2.40
  -1   2   8   -0.90    2.60
   0  -2   8   83.39    9.80
   0  -2  -8   93.69    9.30
   0   2  -8   83.59   10.80
   0   2   8   96.09    9.40
   0   2  -8   68.99   11.20
  -1  -2  -8   35.60    4.10
   1  -2   8   40.00    7.10
   1  -2   8   27.90    5.00
   1   2   8   45.20    6.40
  -1   2  -8   30.00    6.00
   1   2   8   34.00    4.60
  -1   2  -8   32.00    6.30
  -1   2  -8   24.80    4.80
   1   2   8   38.70    5.50
  -2  -2  -8  226.58   20.80
   2  -2   8  190.28   21.50
   2  -2   8  207.08   23.00
  -2   2  -8  200.68   22.30
  -2   2  -8  183.28   22.20
   2   2   8  242.58   21.80
  -2   2  -8  177.08   21.50
   2   2   8  218.88   21.10
  -3  -2  -8  534.15   51.29
   3  -2   8  498.65   53.49
   3  -2   8  491.25   52.09
   3   2   8  581.04   52.79
   3   2   8  549.54   51.89
   3   2   8  534.25   52.19
   3   2   8  573.24   52.99
  -3   2  -8  537.65   52.69
  -3   2  -8  452.15   52.59
  -3   2  -8  433.66   51.89
   4  -2   8   63.59    8.50
  -4  -2  -8   72.59    6.90
   4  -2   8   56.89   10.40
   4   2   8   78.19    9.50
  -4   2  -8   73.49    9.20
   4   2   8   64.79   10.70
  -4   2  -8   55.29    8.20
  -4   2  -8   48.90    8.90
   5  -2   8   14.00    4.10
   5  -2   8   23.10    6.40
  -5  -2  -8   23.20    2.80
   5   2   8    9.80    6.90
   5   2   8   20.10    4.90
  -5   2  -8   22.30    4.80
  -5   2  -8   14.90    4.90
  -5   2  -8   17.00    4.20
   6  -2   8    6.30    5.70
  -6  -2  -8    8.60    1.50
   6  -2   8    5.60    3.30
  -6   2  -8    5.40    4.10
  -6   2  -8    5.10    4.50
   6   2   8    2.50    4.00
  -6   2  -8   13.10    4.20
   6   2   8    5.10    7.00
   7  -2   8  112.39   16.90
   7  -2   8  125.79   14.20
  -7   2  -8   94.19   14.30
   7   2   8  127.29   18.60
   7   2   8  126.49   15.60
  -7   2  -8  140.29   14.40
   8  -2   8   79.69    9.70
   8   2   8   53.49   10.60
  -8   2  -8   62.09   10.00
   8   2   8   55.39   12.60
   9  -2   8   -0.30    3.30
  -9   2  -8   -3.00    2.80
   9   2   8   -2.00    6.00
   9   2   8    2.90    8.20
  -9   2  -8    4.50    3.80
  -9   2  -8   -0.30    4.30
  10  -2   8   -1.40    3.50
  10   2   8    0.90    6.70
 -10   2  -8    0.20    4.50
 -10   2  -8    3.50    3.40
  10   2   8   -4.30    8.00
 -10   2  -8   -3.90    3.20
  11  -2   8   -1.20    3.80
  11   2   8  -10.00    7.50
 -11   2  -8   -6.90    5.10
 -11   2  -8    0.30    3.70
  11   2   8    3.40    7.50
 -11   2  -8    4.30    3.70
  12  -2   8   -0.90    4.20
 -12   2  -8   -5.60    4.50
  12   2   8   -0.70    8.90
  12   2   8  -12.50   10.20
 -12   2  -8    2.40    4.30
 -12   2  -8  -13.50    8.40
  13  -2   8   14.60    5.60
 -13   2  -8    7.80    5.00
  13   2   8    7.60    9.60
  14  -2   8   12.60    5.60
 -14   2  -8    2.70    4.20
  14   2   8    4.70    8.70
  15  -2   8    2.00    4.30
  15   2   8   -2.50    7.90
 -15   2  -8    3.60    4.00
  16  -2   8    4.90    4.00
  16   2   8    4.10    6.90
 -16   2  -8    1.10    3.80
  17  -3  -8    2.00    3.80
 -17   3   8   -2.10    3.10
  17   3  -8    2.00    5.30
  16  -3  -8    1.60    4.60
  16   3  -8   -0.50    7.00
 -16   3   8    0.80    3.60
 -16   3   8   -8.70    8.60
  15  -3  -8   -4.00    4.20
  15   3  -8    1.10    6.60
 -15   3   8   -1.80    3.60
 -15   3   8    5.40    5.80
  14  -3  -8    1.10    4.30
 -14   3   8   -3.00    5.20
  14   3  -8    8.00    7.20
 -14   3   8    3.70    4.00
  13  -3  -8    8.30    4.90
 -13   3   8    6.30    4.00
  13   3  -8    7.60    8.00
 -13   3   8    6.20    5.60
  12  -3  -8   -2.50    4.00
  12   3  -8    2.90    6.80
 -12   3   8    7.90    4.70
 -12   3   8    6.30    5.70
  11  -3  -8    0.80    4.00
  11   3  -8    2.30    7.70
  11   3  -8   -1.70    6.20
 -11   3   8    5.70    5.50
 -11   3   8    7.30    3.60
 -11   3   8   10.40    6.10
  10  -3  -8   77.99   11.00
  10   3  -8   93.19   14.40
 -10   3   8   76.39   12.10
 -10   3   8   75.89   11.10
   9  -3  -8  103.59   13.10
   9   3  -8  118.09   15.70
  -9   3   8  124.69   14.50
  -9   3   8   96.49   14.80
   9   3  -8   80.49   12.30
  -9   3   8  128.29   13.50
   8  -3  -8   22.90    5.20
  -8   3   8   35.20    8.00
   8   3  -8   32.10    8.10
  -8   3   8   45.00    6.90
   8   3  -8   30.60    5.80
  -8   3   8   33.40    6.70
   7  -3  -8    1.00    2.70
  -7   3   8    1.80    4.60
  -7   3   8    5.40    3.40
   7   3  -8    1.30    5.40
  -7   3   8   -1.00    3.80
   6  -3  -8   91.19   10.70
  -6   3   8   96.39   12.80
   6   3  -8   88.49   13.50
   6   3  -8   91.19   11.60
  -6   3   8   91.89   12.70
  -6   3   8  116.29   12.00
   5  -3  -8   24.10    3.80
  -5   3   8   22.00    4.70
   5   3  -8   14.70    6.30
   5   3  -8   22.50    4.80
  -5   3   8   20.20    6.30
  -5   3   8   20.50    5.20
   4  -3  -8  122.19   12.80
   4   3  -8  128.99   15.90
  -4   3   8   99.89   14.70
  -4   3   8  138.39   15.00
  -4   3   8  129.39   14.00
  -3  -3   8  318.27   34.70
   3   3  -8  347.57   37.40
  -3   3   8  368.66   37.30
  -3   3   8  373.96   36.70
  -2  -3   8  294.57   31.40
   2  -3  -8  289.57   30.90
   2   3  -8  364.96   34.20
  -2   3   8  325.97   32.90
   1   3  -8  262.87   25.80
  -1   3   8  253.77   24.30
   1   3  -8  209.88   24.10
  -1   3   8  194.98   24.10
   0  -3   8   -5.50    4.60
   0  -3   8   -3.50    2.20
   0   3  -8   16.00    5.20
   0   3   8    3.60    3.20
   0   3   8    5.40    3.70
   0   3  -8   -1.40    2.50
   1  -3   8   87.29   11.40
  -1   3  -8  105.29   12.60
   1   3   8  113.49   12.10
   2  -3   8   10.80    3.40
   2   3   8   23.10    4.90
  -2   3  -8    6.00    3.10
  -2   3  -8    8.70    4.60
  -2   3  -8   21.40    5.60
   3  -3   8    9.30    5.30
   3  -3   8    2.10    2.70
  -3   3  -8   -0.20    4.60
  -3   3  -8    2.40    4.20
   3   3   8    2.10    2.70
   3   3   8    1.30    4.30
  -3   3  -8   -1.70    2.50
   4  -3   8    8.10    3.70
   4  -3   8   -9.00    6.30
   4   3   8    3.60    5.20
   4   3   8    0.40    3.00
  -4   3  -8    9.10    3.20
  -4   3  -8    4.90    4.60
  -4   3  -8    1.70    4.20
   5  -3   8    9.10    4.10
  -5   3  -8   18.50    5.10
  -5   3  -8   10.00    3.70
   5   3   8   11.80    6.60
  -5   3  -8    7.50    5.00
   5   3   8   10.70    3.50
   6  -3   8   -1.00    7.60
   6  -3   8   17.00    4.80
   6   3   8   17.70    4.10
  -6   3  -8   18.50    6.00
   6   3   8   27.40    8.10
  -6   3  -8   13.10    4.40
  -6   3  -8   25.00    5.60
   7  -3   8  151.88   18.70
   7   3   8  175.08   18.20
   7   3   8  181.38   21.80
  -7   3  -8  150.08   19.70
   8   3   8   93.69   14.70
  -8   3  -8   78.59   10.00
   8   3   8   52.69    9.60
  -8   3  -8   55.69   11.10
   9  -3   8   21.50    5.90
  -9   3  -8   37.20    6.90
  -9   3  -8   16.60    6.70
  -9   3  -8   26.20    5.90
   9   3   8   31.10    9.30
  10  -3   8    6.20    4.40
  10   3   8    4.80    7.90
 -10   3  -8   11.90    4.60
 -10   3  -8    4.40    4.90
  11  -3   8    1.70    3.80
  11   3   8   -2.70    7.20
 -11   3  -8    0.80    3.90
 -11   3  -8   -1.00    3.60
  12  -3   8    1.00    3.60
 -12   3  -8    1.50    3.80
  12   3   8    4.00    7.70
  13  -3   8   -1.40    3.60
  13   3   8    3.10    7.50
 -13   3  -8    2.80    7.10
 -13   3  -8   -1.80    3.50
  14  -3   8    3.40    4.80
  14   3   8   -4.60    7.30
 -14   3  -8   -2.10    3.80
  15  -3   8    4.80    3.20
  15   3   8    4.20    6.40
 -15   3  -8    0.70    3.90
  14  -4  -8    4.00    3.60
  14   4  -8   -9.90    4.60
 -14   4   8    5.70    4.70
 -14   4   8    0.00    4.90
  13  -4  -8    0.00    3.40
 -13   4   8   -0.30    6.30
 -13   4   8   -4.20    4.60
  13   4  -8  -11.60    7.60
  12  -4  -8   -0.60    3.10
 -12   4   8   13.00    6.20
  12   4  -8    0.00    5.30
 -12   4   8    0.70    5.50
  11  -4  -8    2.20    3.00
  11   4  -8    0.60    5.70
 -11   4   8    5.30    5.60
 -11   4   8   -0.70    5.10
  10  -4  -8    2.00    2.80
 -10   4   8    9.80    6.20
 -10   4   8    2.50    5.10
  10   4  -8   -7.40    5.00
   9  -4  -8    2.20    2.50
  -9   4   8    2.60    5.40
   9   4  -8    8.40    5.90
  -8   4   8    5.40    5.50
   8   4  -8    3.60    5.30
  -7   4   8    3.60    5.60
   7   4  -8    2.70    6.80
  -6   4   8   17.10    6.00
   6   4  -8    9.70    5.70
  -6   4   8   31.10    7.40
  -5   4   8    3.30    6.90
   5   4  -8    3.60    5.60
  -5   4   8   17.70    5.90
   5   4  -8   13.50    4.10
  -4   4   8    0.10    3.80
   4   4  -8    5.30    3.50
   4   4  -8   -4.00    4.70
  -4   4   8    9.20    5.20
  -3   4   8    8.00    5.10
  -3   4   8    2.60    3.60
   2   4  -8   44.90    8.80
  -2   4   8   70.89   10.30
   1   4  -8  161.68   18.70
  -1   4   8  153.68   19.30
   0   4   8  239.58   27.00
   0   4  -8  263.17   26.90
   0   4  -8  228.08   25.90
  -1   4  -8  284.47   30.90
   1   4   8  286.17   31.10
  -2   4  -8  143.69   16.80
   2   4   8  129.49   16.90
   3  -4   8    6.80    2.20
  -3   4  -8    4.30    4.40
   3   4   8    0.90    5.10
  -3   4  -8    3.80    4.50
   4  -4   8    2.40    2.50
  -4   4  -8    0.30    4.60
  -4   4  -8   -0.40    4.40
   4   4   8    0.60    5.20
   5  -4   8   -1.70    2.70
  -5   4  -8   -0.70    3.80
   5   4   8   -7.20    7.90
  -5   4  -8    4.30    4.10
   6  -4   8    1.30    3.00
  -6   4  -8    7.90    4.60
   6   4   8    7.50    6.40
  -6   4  -8    1.80    3.90
   7  -4   8   -1.00    3.00
   7   4   8   -4.30    6.00
  -7   4  -8    1.00    3.80
  -7   4  -8    8.90    3.90
   8  -4   8    0.10    3.00
   8   4   8    9.40    6.20
  -8   4  -8    0.60    3.90
  -8   4  -8    7.30    3.50
   9  -4   8    0.70    3.40
  -9   4  -8   -0.30    3.40
   9   4   8    7.90    6.40
  -9   4  -8    1.10    4.40
  10  -4   8   -0.80    3.60
 -10   4  -8    5.80    4.50
  10   4   8   -2.70    6.30
 -10   4  -8    4.60    5.10
  11  -4   8    2.10    3.50
 -11   4  -8   -3.40    3.80
  11   4   8    1.50    6.40
  12  -4   8   -0.60    3.50
  12   4   8  -10.80    5.70
 -12   4  -8   -1.90    3.90
 -12   4  -8    6.30    5.60
  -9   5   8   -0.70    5.00
   9   5  -8    4.80    3.60
  -8   5   8    0.60    5.30
   8   5  -8    4.60    3.70
  -7   5   8    5.10    6.10
   7   5  -8    0.00    3.60
   6   5  -8    4.40    3.30
  -6   5   8    7.80    5.70
  -5   5   8    3.60    5.80
   5   5  -8    3.80    3.30
  -4   5   8    3.70    6.20
   4   5  -8    1.00    3.30
  -3   5   8    8.70    6.60
   3   5  -8    5.70    3.30
  -2   5   8    2.90    6.70
   2   5  -8    9.90    3.50
  -1   5   8   -4.20    5.70
   1   5  -8    1.00    2.90
   0   5   8  -10.00    5.00
   0   5  -8   -0.40    2.70
  -1   5  -8    3.60    2.70
   1   5   8    2.00    5.80
   2   5   8    1.90    5.90
  -2   5  -8    1.50    3.10
  -3   5  -8    0.90    3.20
   3   5   8  -10.20    5.80
  -4   5  -8   -0.70    2.90
   4   5   8    8.40    6.40
   5   5   8   -1.10    6.00
  -5   5  -8    1.80    3.30
  -6   5  -8    3.50    3.80
   6   5   8    5.00    6.70
  -7   5  -8    4.50    3.80
  19   0  -9   -2.00    4.60
  19   0  -9   19.70    8.30
 -19   0   9    2.10    2.20
 -18   0   9    0.50    2.40
  18   0  -9    2.80    4.80
  18   0  -9    3.20    7.60
 -17   0   9   -1.20    2.50
  17   0  -9    3.50    4.50
 -16   0   9   -1.00    2.30
  16   0  -9    4.50    5.00
  16   0  -9   -7.20    6.10
  15   0  -9   -6.20    4.40
  15   0  -9   -5.10    6.40
 -15   0   9    1.40    2.70
  15   0  -9    2.20    7.30
  14   0  -9    1.00    4.30
  14   0  -9   -2.10    7.20
 -14   0   9   -3.40    2.50
 -14   0   9    7.30    6.60
  14   0  -9   -1.00    6.00
  13   0  -9   -1.20    7.20
 -13   0   9   -0.90    2.60
  13   0  -9  -10.80    4.10
  13   0  -9    6.40    5.90
 -13   0   9    6.30    5.50
  12   0  -9   -3.00    4.90
  12   0  -9    4.00    4.20
  12   0  -9    3.00    6.60
 -12   0   9   -2.80    2.20
 -12   0   9   -6.50    5.00
  11   0  -9    7.60    6.60
  11   0  -9   -1.80    3.20
 -11   0   9    1.50    4.10
  11   0  -9    2.70    4.80
 -11   0   9   -0.20    2.10
  10   0  -9   -2.20    6.60
  10   0  -9    0.10    3.30
 -10   0   9   -1.30    4.00
  10   0  -9    0.30    4.50
 -10   0   9   -1.30    1.90
  -9   0   9    0.30    2.00
   9   0  -9    4.10    5.80
   9   0  -9   -1.00    3.90
   9   0  -9   -1.50    2.90
  -9   0   9    3.50    5.20
  -9   0   9   -1.50    3.90
   8   0  -9    1.40    3.50
   8   0  -9   -2.20    5.00
   8   0  -9   -2.90    2.50
  -8   0   9    0.30    1.80
  -8   0   9   -2.20    3.60
  -8   0   9   -3.00    4.60
  -7   0   9   -4.00    4.30
  -7   0   9    0.70    1.60
   7   0  -9   -1.30    4.80
  -7   0   9    3.20    4.10
   7   0  -9    0.80    2.70
   7   0  -9    2.60    3.90
  -6   0   9    2.10    1.70
   6   0  -9   -1.20    2.30
  -6   0   9    1.90    5.00
   6   0  -9   -1.10    4.50
  -6   0   9    0.40    3.80
   6   0  -9    2.10    3.70
   5   0  -9    0.80    3.50
  -5   0   9   -1.30    5.30
  -5   0   9    0.30    1.70
   5   0  -9    2.30    4.10
  -5   0   9    0.20    3.90
   5   0  -9    2.40    2.40
  -4   0   9    5.50    7.90
  -4   0   9    3.20    4.20
   4   0  -9   -3.90    3.10
   4   0  -9   -0.40    2.30
  -4   0   9   -0.70    1.60
   4   0  -9   -0.20    3.90
  -3   0   9    0.20    1.90
   3   0  -9   -1.40    2.20
   3   0  -9    2.20    3.50
  -3   0   9    1.20    5.20
   3   0  -9   -4.90    3.40
  -3   0   9    2.00    4.20
   2   0  -9   -2.50    2.20
  -2   0   9   -2.80    5.20
   2   0  -9    1.80    3.50
  -2   0   9    0.20    1.90
  -2   0   9   -1.00    4.00
   2   0  -9   -2.70    2.90
   1   0  -9    3.10    2.30
   1   0  -9    1.50    3.30
  -1   0   9    3.50    2.20
  -1   0   9   -1.40    3.70
   1   0  -9    3.50    2.70
  -1   0   9   -7.00    5.10
   0   0  -9    1.80    2.40
   0   0   9    0.40    4.20
   0   0   9   -1.60    1.90
   0   0   9    2.20    5.60
   0   0  -9    0.70    2.20
   0   0  -9    0.90    3.20
   1   0   9   -2.80    3.60
  -1   0  -9   -2.00    2.00
   1   0   9    1.60    2.10
   1   0   9    5.40    6.30
  -1   0  -9   -2.80    2.20
  -1   0  -9    2.60    3.60
   2   0   9    4.80    6.50
   2   0   9   -1.20    4.70
  -2   0  -9   -1.20    2.20
   2   0   9    0.80    2.30
  -2   0  -9   -3.20    3.00
  -2   0  -9    1.40    2.00
  -3   0  -9    1.00    1.80
   3   0   9    4.10    6.80
  -3   0  -9    2.90    3.50
  -3   0  -9   -2.00    2.20
   3   0   9   -1.20    2.00
   3   0   9   -0.50    4.70
  -4   0  -9    3.70    3.30
   4   0   9    7.20    6.70
  -4   0  -9    0.50    2.30
  -4   0  -9   -0.30    1.70
   4   0   9   -4.20    4.50
   4   0   9    1.90    2.40
   5   0   9   -1.30    6.20
  -5   0  -9   -1.50    2.20
   5   0   9   -3.90    4.30
   5   0   9   -4.00    2.00
  -5   0  -9    4.20    2.00
  -5   0  -9    0.30    3.50
   6   0   9   -3.60    4.50
  -6   0  -9   -0.60    3.60
   6   0   9    0.80    2.50
  -6   0  -9    0.20    2.50
   6   0   9    5.40    7.20
  -7   0  -9   -0.70    3.20
   7   0   9   -2.10    5.20
   7   0   9   -2.00    7.10
   7   0   9    1.80    2.90
  -7   0  -9   -1.40    2.40
  -8   0  -9   -2.20    2.60
  -8   0  -9   -4.00    3.40
   8   0   9   -1.80    7.70
   8   0   9   -1.50    2.60
  -9   0  -9   -0.40    2.80
  -9   0  -9    1.60    3.70
   9   0   9   -2.10    2.70
   9   0   9    1.50    8.20
 -10   0  -9   -0.20    2.70
  10   0   9    4.00    3.40
 -10   0  -9    3.20    4.50
  10   0   9   -1.20    9.10
  11   0   9  -10.90    8.10
 -11   0  -9    4.10    5.90
 -11   0  -9    1.80    2.90
  11   0   9   -3.00    3.20
 -12   0  -9   -0.40    2.80
  12   0   9   -1.00    9.00
  12   0   9   -2.20    3.50
 -13   0  -9   -1.90    3.30
  13   0   9    1.00    3.90
  13   0   9  -14.40   12.10
  14   0   9   -1.40    8.90
  14   0   9   -1.70    4.10
 -14   0  -9   -5.10    2.70
  15   0   9    1.60    4.20
  15   0   9   -5.50    9.20
 -15   0  -9   -0.10    2.70
 -16   0  -9   -2.50    2.20
  16   0   9    2.60    9.00
  16   0   9   -8.70    5.40
 -17   0  -9    4.50    2.30
  17   0   9   -7.50    8.60
  17   0   9    2.30    4.70
  19  -1  -9   11.50    4.20
  19   1  -9   -5.70    6.10
 -19   1   9   -0.60    2.50
  18  -1  -9    6.60    4.50
 -18  -1   9    3.20    3.10
  18   1  -9    4.10    6.20
  18   1  -9    8.50    7.30
 -18   1   9    3.30    3.20
  17  -1  -9    5.40    5.60
 -17  -1   9    5.60    2.50
  17   1  -9   16.90    6.50
  17   1  -9   13.70    9.20
 -17   1   9    2.20    3.50
  16  -1  -9   -1.30    4.60
 -16  -1   9    5.30    2.70
  16  -1  -9    3.20   11.00
 -16   1   9   10.60    3.70
  16   1  -9   12.20    8.70
  16   1  -9    3.70    5.00
  15  -1  -9  -12.30    8.90
  15  -1  -9    2.50    4.50
 -15   1   9   -3.20    7.60
 -15   1   9   -1.30    2.80
  15   1  -9    3.10    7.80
  15   1  -9    6.90    4.60
  14  -1  -9    3.80    9.10
  14  -1  -9    4.30    8.10
  14  -1  -9   12.70    5.00
 -14  -1   9    9.40    2.90
 -14   1   9   10.40    3.60
  14   1  -9    5.90    6.30
  14   1  -9    2.70    6.80
 -14   1   9   -5.30    6.60
  14   1  -9    4.30    5.00
  13  -1  -9   -9.00    7.40
  13  -1  -9    3.30    4.00
  13  -1  -9    6.50    6.50
 -13  -1   9   -0.60    2.20
 -13   1   9    4.40    3.10
 -13   1   9    1.20    5.80
  13   1  -9   -9.00    3.80
  13   1  -9   -5.80    4.50
  13   1  -9    5.20    6.60
 -13   1   9    1.00    5.80
  12  -1  -9   -5.20    6.90
 -12  -1   9    1.60    2.30
 -12  -1   9   -1.70    5.00
  12  -1  -9    0.10    3.80
  12  -1  -9    3.60    6.50
  12   1  -9    1.70    6.30
 -12   1   9    0.80    2.80
 -12   1   9   -1.90    5.50
  12   1  -9    3.20    4.00
  12   1  -9    8.00    4.90
 -12   1   9   -1.40    6.70
  11  -1  -9   23.10    8.40
 -11  -1   9   27.80    4.40
  11  -1  -9   23.60    5.70
  11  -1  -9   26.90    8.10
 -11   1   9   11.10    6.80
  11   1  -9   21.60    6.00
 -11   1   9   27.80    4.70
  11   1  -9   23.80    5.60
 -11   1   9   26.60    6.30
  11   1  -9   23.60    8.20
  10  -1  -9   41.60    9.30
 -10  -1   9   52.09    6.30
  10  -1  -9   62.49   10.40
  10  -1  -9   50.99    7.80
 -10   1   9   51.39    6.80
  10   1  -9   49.00   10.60
 -10   1   9   36.40    9.10
 -10   1   9   34.40    7.80
  10   1  -9   58.69    7.60
  10   1  -9   47.50    8.00
  -9  -1   9    3.30    3.10
   9  -1  -9    3.20    3.40
  -9  -1   9    1.90    2.00
   9  -1  -9    5.50    5.00
   9  -1  -9   -4.20    5.30
  -9   1   9    1.80    4.20
  -9   1   9   -5.60    4.90
   9   1  -9    3.90    5.90
  -9   1   9    1.50    2.50
   9   1  -9    3.80    3.00
   9   1  -9    0.10    3.70
   8  -1  -9   56.39    8.60
  -8  -1   9   61.09    7.50
   8  -1  -9   70.59   10.00
   8   1  -9   60.59   10.70
  -8   1   9   74.79   11.10
   8   1  -9   70.99    8.30
  -8   1   9   55.09    9.40
   8   1  -9   63.39    9.30
  -8   1   9   60.09    7.60
   7  -1  -9  273.27   27.40
   7  -1  -9  309.47   29.40
  -7  -1   9  260.27   26.70
   7   1  -9  240.68   27.90
   7   1  -9  264.87   29.10
   7   1  -9  265.17   27.20
  -7   1   9  243.88   26.70
  -7   1   9  269.07   29.20
  -7   1   9  249.78   27.80
  -6  -1   9  715.63   69.29
   6  -1  -9  754.52   69.99
   6  -1  -9  716.33   69.69
   6   1  -9  679.93   70.99
  -6   1   9  725.83   71.29
  -6   1   9  693.03   69.19
   6   1  -9  735.83   70.39
   6   1  -9  657.03   69.69
  -6   1   9  594.04   69.89
  -5  -1   9  161.68   20.10
  -5  -1   9  185.18   19.30
   5  -1  -9  210.18   19.80
   5  -1  -9  181.48   19.70
   5   1  -9  172.18   20.30
   5   1  -9  192.58   19.70
  -5   1   9  203.18   20.40
   5   1  -9  168.38   21.00
  -5   1   9  201.98   19.30
  -4  -1   9   19.40    4.70
   4  -1  -9    9.00    4.20
   4  -1  -9   24.00    4.80
   4  -1  -9   20.60    3.60
  -4  -1   9   11.10    3.10
  -4   1   9   18.50    3.10
   4   1  -9   18.40    4.40
  -4   1   9   22.20    4.90
   4   1  -9   15.30    3.60
  -4   1   9   22.20    5.70
   4   1  -9   17.60    5.20
   3  -1  -9   -1.50    1.90
  -3  -1   9    5.20    2.20
   3  -1  -9   -5.00    2.60
  -3  -1   9    3.70    3.60
   3   1  -9    1.00    4.00
  -3   1   9    1.00    1.60
   3   1  -9   -1.90    2.90
  -3   1   9    4.40    4.30
  -3   1   9    9.90    4.00
   3   1  -9    3.20    2.70
  -2  -1   9  206.48   27.00
   2  -1  -9  258.67   24.90
  -2  -1   9  260.57   24.90
  -2  -1   9  239.88   26.40
   2   1  -9  236.38   25.70
   2   1  -9  229.78   25.20
  -2   1   9  249.58   24.60
  -2   1   9  248.28   25.90
  -1  -1   9  390.86   39.30
  -1  -1   9  365.56   39.80
  -1  -1   9  380.26   37.80
  -1   1   9  344.97   37.90
   1   1  -9  346.47   38.30
  -1   1   9  409.06   38.90
   1   1  -9  364.16   38.00
   1   1  -9  398.56   38.70
   0  -1   9  277.27   30.60
   0  -1   9  273.67   31.60
   0  -1   9  278.77   29.20
   0   1  -9  286.67   29.30
   0   1   9  316.97   29.00
   0   1   9  291.77   30.40
   0   1  -9  260.27   29.60
   0   1  -9  298.77   30.00
   1  -1   9  276.37   27.90
  -1  -1  -9  304.77   27.70
   1  -1   9  244.68   29.40
   1   1   9  280.57   27.70
  -1   1  -9  246.88   27.90
  -1   1  -9  256.97   28.60
  -1   1  -9  306.47   28.50
   1   1   9  258.17   29.10
   2  -1   9   10.70    7.00
  -2  -1  -9   15.30    3.70
   2  -1   9   10.90    5.50
   2  -1   9   15.10    3.20
  -2  -1  -9    8.50    2.40
  -2   1  -9   10.30    4.10
   2   1   9    9.10    2.60
   2   1   9   10.60    4.70
  -2   1  -9   10.90    3.20
   2   1   9   12.00    6.00
  -2   1  -9    6.90    3.40
  -3  -1  -9  138.69   14.30
   3  -1   9   95.19   17.30
   3  -1   9  135.49   14.00
   3  -1   9  117.99   16.10
  -3  -1  -9  139.99   13.50
   3   1   9  133.39   15.60
   3   1   9  109.29   16.30
  -3   1  -9  130.09   14.10
  -3   1  -9  127.69   14.00
   3   1   9  121.79   13.60
  -3   1  -9  115.89   14.50
  -4  -1  -9  173.18   16.50
  -4  -1  -9  146.19   17.10
   4  -1   9  145.59   19.20
   4  -1   9  176.18   17.10
   4  -1   9  121.79   19.80
   4   1   9  158.78   18.90
   4   1   9  172.68   16.60
  -4   1  -9  162.38   17.10
   4   1   9  126.59   20.20
  -4   1  -9  139.59   17.50
  -4   1  -9  170.88   17.00
   5  -1   9  324.97   31.50
  -5  -1  -9  329.87   30.90
   5  -1   9  266.17   33.40
   5   1   9  280.07   33.20
  -5   1  -9  264.07   31.90
   5   1   9  311.57   31.10
  -5   1  -9  328.57   31.30
   5   1   9  294.87   34.80
  -5   1  -9  329.47   31.60
   6  -1   9   76.89   13.60
  -6  -1  -9  112.99   10.10
   6  -1   9  111.69   11.20
   6  -1   9   57.09   13.60
   6   1   9   67.09   13.30
   6   1   9   83.59   10.30
  -6   1  -9  101.29   11.20
  -6   1  -9   96.29   10.40
  -6   1  -9   73.49   11.30
  -7  -1  -9    0.30    2.70
   7  -1   9    0.30    3.00
   7  -1   9    0.80    6.60
   7  -1   9    4.60    5.90
   7   1   9   -2.00    5.50
   7   1   9   -5.20    7.30
  -7   1  -9   -1.30    3.70
  -7   1  -9    2.70    2.50
  -7   1  -9    5.90    3.40
   7   1   9    3.10    2.30
  -8  -1  -9   30.60    4.30
   8  -1   9    9.70    8.70
   8  -1   9   29.60    5.60
   8   1   9   15.90    7.90
  -8   1  -9   32.80    5.50
  -8   1  -9   20.20    4.40
  -8   1  -9   14.90    5.50
   8   1   9   25.10    4.80
   8   1   9   32.10   10.60
   9  -1   9   59.49   12.70
   9   1   9   39.10   10.90
   9   1   9   78.19   15.30
   9   1   9   70.29    8.40
  -9   1  -9   47.10    9.40
  10  -1   9   65.69    8.80
 -10  -1  -9   58.39    6.60
 -10   1  -9   68.49    8.80
  10   1   9   38.00   10.80
 -10   1  -9   24.90    8.60
  10   1   9   45.10    7.40
  10   1   9   39.10   13.20
 -11  -1  -9   35.50    5.10
  11  -1   9   54.29    8.10
  11  -1   9    8.60   10.80
 -11   1  -9   38.20    6.50
  11   1   9   15.50    9.90
  11   1   9   32.60    6.30
  11   1   9   30.70   11.90
  12  -1   9   11.20    4.90
 -12  -1  -9    5.00    2.50
  12  -1   9    4.20   10.00
 -12   1  -9    8.80    6.90
  12   1   9    2.10    4.00
 -12   1  -9    6.00    4.10
  12   1   9    7.10    9.10
  12   1   9    9.70    8.70
  13  -1   9   -4.80    3.90
 -13  -1  -9   -3.00    2.00
 -13   1  -9    1.60    3.90
  13   1   9    4.00    4.60
  13   1   9   -2.80    8.50
  14  -1   9    7.90    4.40
  14  -1   9   22.40   10.50
  14   1   9    3.90    9.90
  15  -1   9  -13.40   12.60
  15  -1   9    1.00    4.00
  15   1   9    9.20    9.20
 -15   1  -9   -1.10    3.30
  16   1   9    0.30    9.00
 -16   1  -9   -6.90    2.90
  17  -1   9    5.00    3.60
 -17   1  -9    1.80    2.80
  17   1   9   -3.10    7.10
  18  -2  -9    0.90    4.10
 -18   2   9    2.80    2.90
  18   2  -9    2.50    6.00
  17  -2  -9   -0.30    4.00
 -17   2   9    0.60    2.90
  17   2  -9   10.70    7.20
  16  -2  -9    4.80    4.50
  16   2  -9    2.30    7.10
 -16   2   9   -2.80    3.30
  15  -2  -9    1.30    4.40
 -15   2   9    3.70    3.40
  15   2  -9   -1.80    6.40
 -15   2   9    5.10    7.70
  14  -2  -9    5.60    4.60
 -14   2   9   -0.80    6.50
  14   2  -9   -3.10    6.40
 -14   2   9    1.60    3.30
  13  -2  -9   -2.70    8.90
 -13  -2   9    5.60    2.10
  13  -2  -9    7.10    4.80
 -13   2   9    1.20    4.80
  13   2  -9   -1.50    5.10
  13   2  -9   -0.70    6.90
 -13   2   9    2.40    3.60
  12  -2  -9   53.39   10.70
  12  -2  -9   32.20    7.30
 -12  -2   9   41.00    5.50
  12   2  -9   51.69   10.80
  12   2  -9   27.30    7.10
 -12   2   9   33.00    7.70
 -12   2   9   42.80   10.10
  11  -2  -9   26.70    9.00
 -11  -2   9   30.70    4.70
  11  -2  -9   27.80    6.30
  11   2  -9   24.90    5.60
 -11   2   9   23.70    6.40
 -11   2   9   26.80    5.30
  11   2  -9   19.80    8.70
 -11   2   9   33.30    8.40
  11   2  -9   23.60    6.40
 -10  -2   9    2.70    2.30
  10  -2  -9   -3.70    5.80
  10  -2  -9   -3.10    3.70
  10   2  -9    1.50    3.80
 -10   2   9   -2.00    4.10
  10   2  -9   -3.00    3.70
 -10   2   9   -2.00    2.70
  10   2  -9   -1.40    6.00
 -10   2   9    4.60    6.10
   9  -2  -9   38.80    7.30
   9  -2  -9   64.99   10.70
  -9  -2   9   49.30    6.30
  -9   2   9   60.89    9.50
   9   2  -9   40.60    7.30
  -9   2   9   47.70    7.10
  -9   2   9   40.70    9.40
   9   2  -9   48.80   10.00
  -8  -2   9  184.88   18.30
   8  -2  -9  196.78   20.30
   8  -2  -9  141.59   18.60
   8   2  -9  175.88   19.00
  -8   2   9  153.28   20.60
  -8   2   9  203.78   19.90
   8   2  -9  140.39   18.00
   8   2  -9  160.78   20.60
   7  -2  -9  111.59   12.30
   7  -2  -9   82.29   11.10
  -7  -2   9   87.69   10.10
   7   2  -9   75.19   10.30
  -7   2   9  102.69   13.60
   7   2  -9   90.79   11.40
  -7   2   9   99.19   12.00
  -7   2   9   90.69   10.50
   7   2  -9   76.29   12.90
   6  -2  -9   22.80    5.10
   6  -2  -9   34.30    6.70
  -6  -2   9   38.60    5.10
   6   2  -9   39.90    6.30
  -6   2   9   33.00    5.20
  -6   2   9   29.60    5.70
  -6   2   9   35.20    8.00
   6   2  -9   34.70    7.30
   6   2  -9   31.50    5.30
   5  -2  -9  136.89   15.50
  -5  -2   9  152.38   15.20
   5   2  -9  115.29   15.30
  -5   2   9  177.78   18.00
   5   2  -9  118.99   17.00
  -5   2   9  151.38   15.30
   5   2  -9  147.89   16.40
  -5   2   9  150.48   16.40
   4  -2  -9  193.48   18.80
  -4  -2   9  178.58   18.60
   4   2  -9  153.48   20.00
  -4   2   9  191.98   20.60
   4   2  -9  165.68   19.50
  -4   2   9  183.68   18.70
  -3  -2   9  126.09   15.70
   3  -2  -9  150.88   15.70
  -3   2   9  177.18   16.80
   3   2  -9  123.69   16.60
  -3   2   9  172.58   15.80
  -3   2   9  164.98   17.50
   3   2  -9  132.39   17.30
   2  -2  -9   45.50    6.30
  -2  -2   9   54.99    7.70
  -2   2   9   60.59    8.90
  -2   2   9   56.09    7.80
   2   2  -9   60.39    9.30
  -1  -2   9  583.74   52.69
  -1  -2   9  459.85   53.29
   1   2  -9  493.35   52.59
   1   2  -9  566.34   53.99
   0  -2   9  126.19   15.70
   0  -2   9  125.79   14.50
   0  -2  -9  157.78   14.10
   0   2  -9  119.09   15.30
   0   2  -9  141.19   16.10
   0   2  -9  113.59   14.50
   0   2   9  155.28   14.30
  -1  -2  -9   -1.00    2.10
  -1  -2  -9    0.80    1.30
   1  -2   9    1.80    2.50
   1  -2   9    6.00    3.70
  -1   2  -9    0.30    2.50
   1   2   9   -1.60    1.80
  -1   2  -9    4.20    3.90
   1   2   9    4.20    3.30
   1   2   9    5.00    4.00
  -1   2  -9    2.40    3.30
   2  -2   9    7.80    4.10
  -2  -2  -9    4.20    1.50
   2  -2   9    5.60    2.80
  -2  -2  -9    1.50    2.50
   2   2   9    6.60    2.10
   2   2   9    6.20    3.50
   2   2   9    1.50    4.60
  -2   2  -9   -0.90    3.50
  -2   2  -9    2.70    3.70
  -2   2  -9    4.20    2.80
  -3  -2  -9  107.99   10.60
   3  -2   9   99.49   13.40
   3  -2   9   82.09   14.70
  -3   2  -9   83.89   12.40
  -3   2  -9  118.89   12.90
  -3   2  -9   91.89   11.80
   3   2   9  102.19   13.80
   3   2   9  102.59   11.10
   3   2   9  117.69   12.80
  -4  -2  -9    1.30    1.30
   4  -2   9    6.00    2.90
   4  -2   9   -6.10    4.50
  -4   2  -9    4.80    3.10
   4   2   9    0.40    3.80
  -4   2  -9    1.80    3.50
   4   2   9   -3.30    3.40
   4   2   9    2.60    6.40
  -4   2  -9   -2.20    3.60
   5  -2   9  154.58   20.20
  -5  -2  -9  202.48   18.90
   5   2   9  178.98   21.20
  -5   2  -9  210.48   20.80
   5   2   9  182.18   23.10
  -6  -2  -9  105.39   10.20
   6  -2   9   90.49   12.00
  -6   2  -9  107.19   12.40
  -6   2  -9   93.69   12.10
   6   2   9   92.59   13.40
   6   2   9   89.49   17.00
   7  -2   9    8.30    6.70
   7  -2   9   12.00    4.20
   7   2   9   12.90    8.50
  -7   2  -9    6.20    5.10
  -7   2  -9   13.20    4.60
   7   2   9    3.30    5.30
  -7   2  -9   16.90    4.70
   8  -2   9    3.60    3.60
   8   2   9    0.60    7.30
  -8   2  -9    3.70    3.50
   8   2   9   -8.10    4.50
  -8   2  -9   -0.40    4.40
  -8   2  -9    0.90    3.60
   9  -2   9   13.80    9.00
   9  -2   9   27.00    5.80
   9   2   9   17.30    8.10
  -9   2  -9   23.60    5.80
   9   2   9   23.80   10.30
  -9   2  -9   12.40    6.00
  -9   2  -9   35.90    6.00
  10  -2   9   21.00    9.30
  10  -2   9   37.60    6.40
  10   2   9   13.10    8.30
 -10   2  -9   15.20    6.60
 -10   2  -9   19.40    5.40
  10   2   9   33.20   10.70
 -10   2  -9   27.20    6.00
  11  -2   9    3.00    5.00
  11  -2   9    2.40    9.20
 -11   2  -9    5.60    5.40
 -11   2  -9    5.90    4.20
  11   2   9    1.90    8.80
 -11   2  -9    0.70    4.40
  11   2   9   -0.70   11.80
  12  -2   9    1.70    4.20
 -12   2  -9   -2.00    3.80
  12   2   9   -0.10    7.20
  13  -2   9   -0.50    4.00
 -13   2  -9    1.70    4.10
  13   2   9   -5.40    7.00
 -14   2  -9    1.10    4.00
  14   2   9    1.50    7.60
  15  -2   9    2.10    3.90
 -15   2  -9   -2.20    3.80
  15   2   9   -1.40    7.00
  16  -2   9    0.60    3.60
 -16   2  -9    0.20    3.40
  16   2   9   11.00    7.70
  16  -3  -9    4.40    3.80
 -16   3   9   -3.60    3.40
  16   3  -9   12.40    7.60
  15  -3  -9    3.40    4.30
  15   3  -9    3.90    7.00
 -15   3   9    2.90    3.60
  14  -3  -9    4.80    4.60
 -14   3   9    7.70    4.00
  14   3  -9    0.50    6.90
 -14   3   9    7.00    5.60
  13  -3  -9    4.70    4.70
 -13   3   9   17.90    4.80
  13   3  -9    7.30    8.10
 -13   3   9    9.50    5.80
  12  -3  -9    4.70    4.50
 -12   3   9    4.30    4.20
 -12   3   9    7.10    5.80
  12   3  -9   10.50    7.20
  11   3  -9    4.70    5.00
 -11   3   9    1.40    3.90
  11   3  -9   10.80    9.30
  10  -3  -9    0.60    3.60
  10   3  -9   -6.90    5.70
 -10   3   9    0.30    5.00
 -10   3   9    2.80    3.70
  10   3  -9   -8.50    4.00
 -10   3   9   -2.00    4.10
   9  -3  -9   -1.70    3.00
  -9   3   9    1.80    4.50
  -9   3   9    1.20    3.50
  -9   3   9    4.10    5.10
   9   3  -9    0.70    3.90
   9   3  -9    8.00    6.20
   8  -3  -9   -1.60    2.60
  -8   3   9    1.00    4.50
  -8   3   9   -7.20    3.20
   8   3  -9    0.20    5.20
  -8   3   9   -3.80    4.70
   8   3  -9    0.70    3.60
   7  -3  -9   45.40    6.40
  -7   3   9   42.50    7.90
  -7   3   9   31.50    7.80
   7   3  -9   34.40    7.00
   7   3  -9   41.40    8.60
   6  -3  -9  197.28   21.60
  -6   3   9  194.18   23.70
   6   3  -9  185.18   24.10
  -6   3   9  235.68   24.00
  -6   3   9  244.48   22.70
   6   3  -9  201.18   22.50
   5  -3  -9  122.19   14.10
  -5   3   9  118.59   16.50
   5   3  -9  150.88   16.30
  -5   3   9  159.08   15.50
  -5   3   9  138.19   16.50
   5   3  -9  110.79   17.20
   4  -3  -9  196.68   20.40
  -4   3   9  201.68   22.40
  -4   3   9  182.68   22.70
  -4   3   9  191.28   21.40
   4   3  -9  228.68   22.50
  -3  -3   9  156.58   17.70
  -3   3   9  174.78   19.70
  -3   3   9  168.38   19.00
  -3   3   9  214.08   19.90
   3   3  -9  155.88   20.60
   2  -3  -9   64.49    6.80
  -2  -3   9   54.39    7.90
   2   3  -9   84.29   11.60
  -2   3   9   71.79    9.60
  -1  -3   9   71.99   10.50
  -1   3   9   87.39   11.60
   1   3  -9  104.39   13.70
  -1   3   9  122.69   12.40
   1   3  -9  105.69   12.40
   0  -3   9   25.40    4.50
   0   3  -9   31.50    8.60
   0   3  -9   30.90    6.80
   1  -3   9    5.30    3.10
   1  -3   9   11.80    7.10
  -1   3  -9    8.30    2.90
  -1   3  -9    0.50    4.10
   1   3   9   19.00    5.20
   1   3   9    7.30    3.70
  -1   3  -9   16.20    5.50
   2  -3   9  -11.70    6.40
   2  -3   9    3.90    2.90
  -2   3  -9    3.80    2.70
  -2   3  -9    8.90    5.30
  -2   3  -9    8.00    4.60
   2   3   9    9.80    5.30
   2   3   9    8.30    3.60
   3  -3   9    8.50    6.70
   3  -3   9    5.60    3.40
  -3   3  -9    7.20    4.90
  -3   3  -9    6.20    5.10
   3   3   9   11.60    3.80
   3   3   9   12.60    6.10
   4  -3   9   41.50    6.40
  -4   3  -9   52.79    8.40
  -4   3  -9   23.50    6.60
   4   3   9   35.60    8.20
   4   3   9   34.60    6.20
  -4   3  -9   18.70    5.20
   5  -3   9   25.60    4.90
   5   3   9   25.30    5.30
  -5   3  -9   12.60    5.90
   5   3   9   24.30    7.90
  -5   3  -9   19.10    4.80
   6  -3   9    3.70    3.30
   6  -3   9   25.30   12.30
  -6   3  -9   -0.80    3.10
   6   3   9   -2.80    6.20
   6   3   9    8.50    3.70
  -6   3  -9   -3.70    3.60
   7  -3   9    0.90    3.30
   7   3   9   -8.40    4.30
  -7   3  -9   -2.60    3.90
  -7   3  -9   -1.30    3.10
  -7   3  -9   -1.00    5.00
   7   3   9    1.00    7.00
   8  -3   9    6.10    4.10
  -8   3  -9   -1.30    5.60
  -8   3  -9    2.00    4.40
  -8   3  -9    4.30    3.90
   8   3   9    6.60    8.00
   8   3   9   18.70    8.10
   9  -3   9    1.90    3.70
  -9   3  -9    4.10    4.60
   9   3   9    7.40    7.90
  -9   3  -9    9.60    5.00
  10  -3   9    4.50    4.20
  10   3   9    9.70    8.40
 -10   3  -9    5.00    4.50
 -10   3  -9   -3.00    4.00
  11  -3   9   -1.50    3.50
 -11   3  -9   -1.90    3.80
  11   3   9    0.00    8.00
 -11   3  -9   -1.70    4.40
  12  -3   9   -7.30    3.60
 -12   3  -9    1.10    3.70
  12   3   9   -1.60    6.90
 -12   3  -9   -2.70    5.50
  13  -3   9   -4.30    3.00
  13   3   9    2.90    6.80
 -13   3  -9   -0.30    3.70
  14  -3   9    3.70    3.50
  14   3   9    7.90    6.50
 -14   3  -9   -0.60    3.60
  14  -4  -9   -0.10    4.30
 -14   4   9    6.20    5.70
 -14   4   9    4.80    5.50
  14   4  -9    4.10    4.80
  13  -4  -9    0.20    3.40
  13   4  -9   -0.90    5.10
 -13   4   9    1.90    5.20
 -13   4   9    5.90    5.10
  12  -4  -9   -2.60    3.80
 -12   4   9    4.60    5.60
  12   4  -9    9.50    6.00
 -12   4   9   16.00    5.50
  11  -4  -9   -4.80    2.90
 -11   4   9   -5.10    5.50
 -11   4   9    0.80    5.00
  11   4  -9    2.00    5.40
  10  -4  -9   -3.20    2.70
 -10   4   9    4.50    5.50
  10   4  -9   -7.50    4.70
   9  -4  -9    2.80    2.70
  -9   4   9   16.00    6.30
   9   4  -9    2.20    5.80
   8   4  -9   11.50    6.40
  -8   4   9   20.40    7.30
   7   4  -9   -5.50    4.40
  -7   4   9    6.10    5.80
   6   4  -9   -2.50    4.60
  -6   4   9    1.20    5.30
  -5   4   9    9.90    7.80
  -5   4   9    1.40    4.50
   5   4  -9   -5.00    4.30
   5   4  -9    1.60    6.70
  -4   4   9    0.60    5.80
   4   4  -9    3.40    5.00
  -4   4   9    5.70    4.40
  -3   4   9    9.40    5.80
   3   4  -9   -2.60    4.10
   3   4  -9   23.20    5.90
   2   4  -9   39.80    7.90
   2   4  -9   24.10    6.70
  -2   4   9   33.30    8.20
  -1   4   9   20.00    5.30
   1   4  -9   27.70    6.60
  -1   4   9   28.70    7.40
   0   4  -9   16.90    5.70
   0   4  -9   35.60    6.80
   0   4   9    7.00    5.40
   0   4   9   33.00    7.10
   1   4   9    4.60    6.10
  -1   4  -9   12.70    5.40
  -1   4  -9    2.60    4.70
  -2   4  -9    0.60    4.30
  -2   4  -9    8.00    4.90
   2   4   9   -0.30    5.70
   3  -4   9    3.30    2.30
  -3   4  -9   -0.30    4.20
   3   4   9    0.50    6.70
   4  -4   9    3.40    3.90
   4   4   9   10.80    7.00
  -4   4  -9   13.30    5.20
   5  -4   9    2.00    3.20
  -5   4  -9    3.50    4.20
   5   4   9   -0.50    6.20
  -5   4  -9    6.10    4.80
   6  -4   9    6.20    3.50
   6   4   9   -1.30    6.10
  -6   4  -9    3.00    4.10
  -6   4  -9    2.10    3.90
   7  -4   9   -0.40    3.30
   7   4   9    1.90    6.40
  -7   4  -9    1.60    4.60
  -7   4  -9    3.70    4.00
   8  -4   9    7.50    3.30
   8   4   9   -8.50    6.00
  -8   4  -9    1.10    4.40
  -8   4  -9   -1.30    3.40
   9  -4   9   -3.30    3.40
  -9   4  -9   -2.30    3.70
   9   4   9  -12.00    5.90
  -9   4  -9    3.50    4.90
  10  -4   9   -2.00    3.90
  10   4   9    7.70    6.90
 -10   4  -9    6.00    3.60
  11  -4   9   -0.10    3.20
 -11   4  -9   -0.20    3.70
  11   4   9   -4.60    6.30
   9   5  -9    3.10    3.60
  -9   5   9   -2.00    5.00
  -8   5   9    2.30    5.60
   8   5  -9    7.70    3.70
   7   5  -9   -3.70    3.20
  -7   5   9   -0.40    5.40
   6   5  -9   -4.70    3.60
  -6   5   9    7.10    6.50
  -5   5   9    7.10    6.80
   5   5  -9    5.00    3.70
   4   5  -9   10.70    4.20
  -4   5   9   10.80    7.70
   3   5  -9   18.70    4.90
  -3   5   9   23.40    9.00
  -2   5   9   27.10    8.80
   2   5  -9   17.40    4.50
   1   5  -9   10.50    3.90
  -1   5   9    7.50    7.30
   0   5   9    3.50    6.70
   0   5  -9    3.90    3.00
   1   5   9   -9.00    5.70
  -1   5  -9    1.80    2.90
   2   5   9   12.40    9.20
  -3   5  -9    0.40    3.00
   3   5   9    0.80    6.00
   4   5   9    4.80    5.70
  -4   5  -9    3.10    3.60
   5   5   9    4.90    6.10
  -5   5  -9    0.00    3.10
   6   5   9   -0.30    6.70
  -6   5  -9    3.10    3.70
 -19   0  10    2.40    2.40
  19   0 -10   17.10    9.80
  19   0 -10    0.70    5.10
 -18   0  10    2.40    2.40
  18   0 -10  -11.70    8.50
  18   0 -10   -0.60    4.70
  17   0 -10    8.20    8.10
  17   0 -10   -4.20    4.00
 -17   0  10    5.40    2.70
  16   0 -10    8.30    7.10
  16   0 -10    5.50    5.30
 -16   0  10    7.00    3.10
 -15   0  10   12.50    3.50
  15   0 -10    0.40    6.20
  15   0 -10   -7.70    9.70
  14   0 -10   49.10   12.20
 -14   0  10   94.29    9.60
  14   0 -10   57.29   13.30
  14   0 -10   78.79   11.60
  13   0 -10  156.88   17.00
  13   0 -10  118.59   19.50
  13   0 -10  129.59   18.30
 -13   0  10  133.69   15.10
 -12   0  10  221.08   25.30
  12   0 -10  272.87   28.40
  12   0 -10  229.88   29.20
  12   0 -10  252.67   26.60
 -11   0  10    8.20    2.80
  11   0 -10    5.50    4.20
  11   0 -10    7.20    5.80
 -11   0  10    6.90    5.50
  11   0 -10    9.10    7.70
 -10   0  10   59.89    7.60
  10   0 -10   50.69   11.20
  10   0 -10   72.59   10.60
 -10   0  10   46.20   10.00
  10   0 -10   76.19    9.20
  -9   0  10  329.57   33.30
  -9   0  10  272.87   34.80
   9   0 -10  360.96   35.30
   9   0 -10  351.16   36.20
   9   0 -10  329.57   34.20
   8   0 -10  376.26   38.80
  -8   0  10  344.87   36.40
  -8   0  10  359.66   38.10
  -7   0  10  175.58   18.40
   7   0 -10  206.78   19.20
   7   0 -10  191.18   21.00
  -7   0  10  141.59   20.10
  -7   0  10  170.48   20.50
   6   0 -10   47.60    8.70
  -6   0  10   38.30    7.80
  -6   0  10   42.50    5.70
   6   0 -10   49.70    6.70
  -6   0  10   49.60    8.60
  -5   0  10  256.57   26.70
   5   0 -10  262.97   26.30
   5   0 -10  229.48   26.20
  -5   0  10  208.68   24.50
   5   0 -10  258.57   25.20
   4   0 -10  902.21   87.59
   4   0 -10  912.51   88.29
  -4   0  10  823.52   88.49
  -3   0  10 1304.87  138.99
   3   0 -10 1508.05  140.29
  -3   0  10 1465.45  140.49
   3   0 -10 1322.97  139.69
   3   0 -10 1454.15  139.39
  -3   0  10 1401.46  140.69
   2   0 -10 1009.80   93.29
   2   0 -10  973.20   92.29
   2   0 -10  849.61   92.29
  -2   0  10  834.22   91.89
  -2   0  10  957.90   93.59
  -2   0  10  953.00   93.69
  -1   0  10  527.55   51.49
   1   0 -10  519.45   49.90
  -1   0  10  438.96   49.50
   1   0 -10  506.45   50.49
  -1   0  10  489.35   51.29
   0   0 -10   22.50    4.30
   0   0  10   24.90    7.60
   0   0 -10   20.70    5.20
   0   0  10   23.30    4.00
   0   0  10   23.00    6.50
   0   0 -10   23.00    4.10
   1   0  10 1975.90  205.88
   1   0  10 2250.07  206.08
  -1   0 -10 2135.09  203.98
   1   0  10 2101.29  204.08
  -1   0 -10 1887.91  204.08
  -2   0 -10 1878.31  189.08
  -2   0 -10 1888.11  190.08
   2   0  10 1869.31  191.08
  -2   0 -10 2008.70  189.38
   2   0  10 1948.21  189.38
   3   0  10  638.34   78.99
   3   0  10  811.12   79.09
  -3   0 -10  696.23   76.39
   3   0  10  862.11   76.99
  -3   0 -10  844.22   76.99
   4   0  10   24.60    8.30
   4   0  10   21.50    7.10
  -4   0 -10   16.70    3.20
  -4   0 -10   24.70    5.60
   5   0  10   45.70   11.50
   5   0  10   74.09    8.50
  -5   0 -10   80.59    8.80
  -5   0 -10   58.29    9.50
   5   0  10   66.89   11.90
   6   0  10   45.30    5.90
   6   0  10   15.40    8.00
  -6   0 -10   27.50    6.20
   6   0  10   34.00   12.00
   7   0  10    4.50    6.20
   7   0  10    7.20    3.50
  -7   0 -10   10.90    3.50
   7   0  10    4.90    8.90
  -7   0 -10    8.00    4.40
  -8   0 -10   30.50    5.10
   8   0  10   33.60   12.00
   8   0  10   12.30    7.40
   8   0  10   28.20    5.60
  -9   0 -10   28.80    5.00
   9   0  10   21.90   11.70
   9   0  10   20.20    5.30
  10   0  10    5.60    6.50
  10   0  10   -9.70    8.10
  10   0  10    7.70    3.90
 -10   0 -10  -11.10    5.60
 -10   0 -10   -2.80    2.90
  11   0  10    0.00    7.00
  11   0  10   -8.30    8.40
 -11   0 -10    4.20    3.10
  11   0  10   10.90    4.40
  12   0  10   22.70   12.90
  12   0  10    7.30    9.20
  12   0  10   37.80    7.00
 -12   0 -10   29.40    5.50
  13   0  10   11.10   11.90
 -13   0 -10   32.30    5.90
  13   0  10   47.70    7.60
  14   0  10    1.20    4.00
 -14   0 -10   -0.90    2.60
  14   0  10   -5.10    8.10
  15   0  10   12.00    9.20
 -15   0 -10    3.60    2.80
  16   0  10    0.40    3.90
  16   0  10   -2.70    9.40
 -16   0 -10    3.00    2.20
  19  -1 -10    6.00    4.20
 -19   1  10   -1.40    2.30
  19   1 -10   -7.90    6.10
  18  -1 -10   -8.60    3.80
 -18  -1  10   -2.20    2.10
 -18   1  10    3.50    3.00
  18   1 -10   -0.70    7.20
  18   1 -10   -3.90    5.30
  17  -1 -10    4.00    4.20
 -17  -1  10   -1.50    1.90
  17   1 -10   13.90    5.80
  17   1 -10   -1.20    6.60
 -17   1  10   -2.00    2.60
 -16  -1  10    1.40    2.10
  16  -1 -10   -2.50    4.10
  16   1 -10    7.90    6.80
  16   1 -10   -1.00    4.50
 -16   1  10    3.30    2.90
 -15  -1  10    5.60    2.60
  15  -1 -10   -1.00    4.30
  15  -1 -10   -0.20   13.90
  15   1 -10   10.10    8.00
  15   1 -10    6.00    4.90
 -15   1  10    5.90    3.20
  14  -1 -10   27.20   10.10
  14  -1 -10   44.00    7.80
 -14  -1  10   55.49    6.60
  14   1 -10   36.30    8.60
  14   1 -10   53.09   10.90
 -14   1  10   44.40    6.90
 -14   1  10   17.70    9.60
  14   1 -10   32.80    7.70
 -13  -1  10    2.90    2.60
  13  -1 -10  -10.60    7.20
  13  -1 -10    4.70    4.20
  13  -1 -10    5.10    6.70
  13   1 -10    2.00    4.20
 -13   1  10    1.60    3.10
 -13   1  10    2.80    6.20
  13   1 -10    6.10    5.00
 -13   1  10  -16.00   10.50
  13   1 -10    1.70    6.20
  12  -1 -10   14.40    7.80
  12  -1 -10   15.70    5.60
 -12  -1  10   19.60    3.70
 -12  -1  10   -1.90    9.60
  12  -1 -10   14.00    7.50
  12   1 -10   12.10    5.20
  12   1 -10    9.10    5.50
 -12   1  10   20.30    7.60
 -12   1  10   17.40    4.00
  12   1 -10    4.30    8.20
  11  -1 -10   61.19   11.70
  11  -1 -10   88.79   13.20
 -11  -1  10   90.99    9.10
  11  -1 -10   66.19   10.60
 -11   1  10   63.19   12.50
  11   1 -10   69.59   11.30
 -11   1  10   68.49    9.20
  11   1 -10   80.39   10.30
  11   1 -10   69.69   12.80
  10  -1 -10  132.29   17.30
 -10  -1  10  135.29   14.50
  10  -1 -10  125.39   15.70
  10  -1 -10  162.48   17.90
  10   1 -10  136.69   15.90
  10   1 -10  118.39   18.60
  10   1 -10  125.59   16.00
 -10   1  10  131.89   18.00
 -10   1  10  135.49   14.80
   9  -1 -10   22.80    5.40
   9  -1 -10   35.80    7.80
  -9  -1  10   30.70    4.60
   9  -1 -10   27.50    7.00
   9   1 -10   39.00    8.60
  -9   1  10   28.30    4.80
  -9   1  10   25.20    7.90
   9   1 -10   28.90    6.10
  -9   1  10   17.00    6.20
   9   1 -10   26.50    5.30
   8  -1 -10   95.69   11.40
  -8  -1  10   66.59    8.50
   8  -1 -10   70.89    9.70
   8  -1 -10   65.39   10.70
  -8   1  10   69.19   10.60
   8   1 -10   72.89    9.50
  -8   1  10   81.39   12.30
   8   1 -10   66.59   12.10
   8   1 -10   80.79   10.80
   7  -1 -10  184.68   20.40
  -7  -1  10  181.08   19.70
   7  -1 -10  185.88   22.10
  -7   1  10  212.98   22.70
   7   1 -10  209.08   21.50
   7   1 -10  173.28   22.10
  -7   1  10  187.08   21.30
  -7   1  10  180.68   19.70
   7   1 -10  199.08   20.40
  -6  -1  10   46.00    6.00
  -6  -1  10   35.50    6.90
   6  -1 -10   39.70    7.10
   6  -1 -10   45.70    6.50
   6  -1 -10   52.19    7.80
   6   1 -10   37.60    8.10
  -6   1  10   47.50    5.80
   6   1 -10   44.00    6.50
  -6   1  10   41.70    8.40
  -6   1  10   31.20    7.30
   6   1 -10   60.79    8.10
  -5  -1  10   10.90    2.90
   5  -1 -10    8.80    3.70
   5  -1 -10    6.60    3.10
   5  -1 -10    7.60    3.90
  -5  -1  10    6.10    3.80
   5   1 -10   10.10    4.00
   5   1 -10    8.70    3.40
  -5   1  10   10.40    5.20
  -5   1  10    3.90    4.50
   5   1 -10    7.10    4.70
  -5   1  10   10.20    2.50
   4  -1 -10  205.58   24.00
  -4  -1  10  227.18   23.80
   4  -1 -10  251.47   24.10
   4   1 -10  244.08   25.00
  -4   1  10  244.48   23.60
   4   1 -10  207.98   25.20
   4   1 -10  232.98   24.20
  -3  -1  10  481.05   57.99
  -3  -1  10  544.75   56.19
   3  -1 -10  625.34   56.39
   3   1 -10  550.44   57.09
   3   1 -10  560.64   56.49
  -3   1  10  567.14   57.09
  -3   1  10  591.64   55.99
   2  -1 -10   44.90    5.30
  -2  -1  10   40.10    7.60
  -2  -1  10   28.10    8.70
  -2  -1  10   35.40    5.20
   2   1 -10   24.20    6.20
  -2   1  10   37.30    6.80
  -2   1  10   49.00    7.80
  -2   1  10   37.90    4.80
   2   1 -10   23.50    5.80
  -1  -1  10   58.89   11.30
  -1  -1  10   58.19    8.30
  -1  -1  10   60.79   10.30
   1  -1 -10   82.99    8.40
   1   1 -10   57.89    9.30
  -1   1  10   70.99    7.90
  -1   1  10   93.09   10.80
   1   1 -10   71.19    9.70
  -1   1  10   60.69   10.00
   1   1 -10   72.79    8.80
   0  -1 -10   59.89    7.40
   0  -1  10   34.10    9.60
   0  -1 -10   54.99    6.20
   0  -1  10   35.30    9.10
   0  -1  10   37.30    6.40
   0   1  10   50.19    6.00
   0   1  10   37.30    7.80
   0   1  10   53.19    8.70
   0   1 -10   43.20    7.70
   0   1 -10   42.30    6.70
   0   1 -10   48.80    7.40
  -1  -1 -10   87.09    8.80
   1  -1  10   67.59   11.30
   1  -1  10   50.89   12.60
   1  -1  10   79.89    9.20
  -1   1 -10   75.79   10.40
   1   1  10   81.29   11.90
   1   1  10   82.19   10.80
   1   1  10   76.69    8.80
  -1   1 -10   64.99    9.30
  -1   1 -10   85.09   10.00
  -2  -1 -10   18.30    3.10
  -2  -1 -10   16.60    4.10
   2  -1  10    7.30    4.80
   2  -1  10   18.90    8.30
   2  -1  10   15.10    3.80
  -2   1 -10   14.30    3.80
   2   1  10   13.20    5.00
   2   1  10   19.80    3.30
  -2   1 -10   18.80    3.90
   2   1  10    6.30    6.40
  -2   1 -10   18.20    4.80
   3  -1  10    3.30    2.90
  -3  -1 -10    7.00    2.30
   3  -1  10    3.60    7.00
  -3  -1 -10    7.40    3.30
   3  -1  10    5.00    5.30
   3   1  10    5.00    2.40
  -3   1 -10    4.90    3.10
  -3   1 -10    9.30    3.40
   3   1  10    8.40    4.70
   3   1  10    7.10    7.00
  -3   1 -10    2.20    3.80
  -4  -1 -10    6.80    2.50
   4  -1  10    7.00    7.30
   4  -1  10    9.40    3.40
   4  -1  10    5.90    5.40
  -4   1 -10    8.30    3.20
   4   1  10    2.40    7.90
   4   1  10    8.30    5.10
  -4   1 -10    3.50    4.00
   4   1  10    8.30    2.60
  -4   1 -10    7.20    3.60
  -5  -1 -10    1.10    2.30
   5  -1  10    8.00    7.00
   5  -1  10    2.80    4.00
  -5  -1 -10    2.50    3.00
   5  -1  10   10.40    6.20
   5   1  10    0.50    7.40
  -5   1 -10    1.20    3.60
   5   1  10    5.70    2.50
   5   1  10    9.30    5.70
  -5   1 -10    0.30    2.60
   6  -1  10    1.90    3.30
   6  -1  10   -1.00    6.70
   6  -1  10   -4.50    5.00
  -6  -1 -10   -5.90    3.50
  -6  -1 -10    0.60    2.10
  -6   1 -10   -0.90    3.00
   6   1  10    7.90    6.00
  -6   1 -10   -2.30    3.80
  -6   1 -10    0.00    2.50
   6   1  10    1.70    8.80
  -7  -1 -10    3.60    4.50
   7  -1  10   -3.10    6.60
  -7  -1 -10   -2.90    2.00
   7  -1  10    1.70    3.20
   7  -1  10    1.60    5.70
   7   1  10   -3.80    2.40
  -7   1 -10   -1.80    3.80
  -7   1 -10    0.30    3.40
   7   1  10   -0.40    7.90
   7   1  10    1.60    5.90
  -7   1 -10   -3.00    2.50
   8  -1  10   13.10    7.60
   8  -1  10   10.10    8.70
  -8  -1 -10    1.80    7.10
   8  -1  10   23.00    5.00
  -8   1 -10   19.30    4.90
   8   1  10    8.30    9.90
   8   1  10    8.60    3.60
   8   1  10   12.50    7.90
  -8   1 -10    8.80    5.00
  -8   1 -10    4.60    3.20
   9  -1  10    7.90    9.50
   9  -1  10   19.60    4.90
  -9  -1 -10   20.20    3.20
   9  -1  10   14.30    7.50
   9   1  10   13.30    4.20
  -9   1 -10   15.00    4.80
  -9   1 -10    2.90    3.60
   9   1  10    7.70    8.20
  -9   1 -10    2.90    5.40
   9   1  10    9.20   10.60
 -10  -1 -10    3.50    2.30
  10  -1  10    1.50    8.80
  10  -1  10   -3.30    7.00
  10  -1  10    4.20    4.40
 -10   1 -10   -5.50    5.30
  10   1  10   -1.00    3.50
  10   1  10    3.00    9.40
  10   1  10   -3.40    8.00
 -10   1 -10    7.30    4.30
  11  -1  10    6.00    4.50
 -11  -1 -10    4.30    2.30
  11  -1  10    2.40    9.40
  11  -1  10    6.90    8.10
  11   1  10   10.30    3.90
  11   1  10    7.70    9.00
 -11   1 -10    4.00    4.10
  11   1  10    6.20    9.20
 -11   1 -10    1.30    6.40
 -12  -1 -10    1.10    2.40
  12  -1  10   -3.80    3.90
  12  -1  10    6.10    9.60
 -12   1 -10   13.30    9.20
  12   1  10    1.10    3.90
 -12   1 -10    1.60    3.60
  12   1  10   -7.30    7.50
  13  -1  10    8.00   10.80
 -13  -1 -10    5.40    2.10
  13  -1  10   -4.10    4.10
 -13   1 -10    5.60    4.20
  13   1  10   -5.00    4.80
  13   1  10    3.60    9.00
  14  -1  10   -2.00    3.90
  14  -1  10   -5.00   11.60
 -14  -1 -10    2.80    2.00
 -14   1 -10   -1.30    3.40
  14   1  10   -8.90    8.20
  15  -1  10    4.80    4.40
  15   1  10   -4.10    7.80
 -15   1 -10   -2.60    3.10
  16  -1  10   -2.50    3.60
  16   1  10  -11.00    7.30
 -16   1 -10    5.20    3.10
  18  -2 -10   -2.10    3.80
  18   2 -10    4.60    6.10
 -18   2  10    1.20    2.70
  17  -2 -10    9.60    4.60
  17   2 -10    5.60    7.20
  16  -2 -10   -3.30    3.70
  16   2 -10   -1.20    6.40
 -16   2  10   -0.20    2.90
  15  -2 -10   -0.60    4.00
  15   2 -10    4.40    6.60
 -15   2  10   -1.40    2.80
  14  -2 -10   -2.70    4.00
  14   2 -10   12.50    8.60
 -14   2  10    0.70    3.10
 -14   2  10    5.00    6.70
  13  -2 -10   -6.90   11.00
 -13  -2  10    2.50    2.10
  13  -2 -10   11.00    5.60
 -13   2  10    2.50    5.60
  13   2 -10   -5.10    8.80
 -13   2  10    1.80    4.10
  12  -2 -10   -6.10    3.50
 -12  -2  10    1.50    2.30
  12  -2 -10   -4.00    8.50
  12   2 -10   -5.60    6.30
  12   2 -10   -0.10    5.20
  12   2 -10   10.50    7.20
 -12   2  10    4.30    3.40
 -12   2  10   -0.50    8.40
 -12   2  10    7.10    5.10
  11  -2 -10   15.90    8.90
 -11  -2  10   24.50    4.30
  11  -2 -10   31.10    6.40
  11   2 -10   39.00    6.00
 -11   2  10   16.40    6.20
  11   2 -10   37.00    9.90
 -11   2  10   30.20    8.80
  11   2 -10   25.40    6.10
  10  -2 -10  114.79   22.60
 -10  -2  10  134.29   13.10
  10  -2 -10  115.29   14.50
 -10   2  10  116.19   13.70
 -10   2  10  104.59   17.00
 -10   2  10  127.99   15.90
  10   2 -10  131.29   18.40
  10   2 -10   96.09   14.20
   9  -2 -10  260.37   29.00
   9  -2 -10  285.17   30.90
  -9  -2  10  302.47   28.10
  -9   2  10  267.87   28.40
   9   2 -10  275.77   31.50
  -9   2  10  276.67   29.90
   9   2 -10  275.67   29.40
  -9   2  10  288.17   31.50
   9   2 -10  221.48   28.10
   8  -2 -10  231.68   26.50
  -8  -2  10  249.48   25.60
   8   2 -10  242.78   28.40
   8   2 -10  236.48   26.90
  -8   2  10  275.97   27.70
  -8   2  10  248.38   25.90
   8   2 -10  255.97   26.00
  -8   2  10  242.78   28.80
  -7  -2  10    0.60    3.60
   7  -2 -10   -2.30    3.00
  -7  -2  10    2.30    2.40
   7  -2 -10   -4.60    3.60
  -7   2  10    0.20    3.20
  -7   2  10   -4.40    2.80
   7   2 -10    8.30    3.30
   7   2 -10   -3.10    4.80
   7   2 -10    0.70    3.80
  -7   2  10    3.50    5.40
  -6  -2  10    3.40    2.30
   6  -2 -10    0.80    3.50
   6  -2 -10    2.70    2.80
  -6   2  10   -1.20    2.20
   6   2 -10    3.50    3.60
   6   2 -10   -4.20    2.90
   6   2 -10   -4.80    4.30
  -6   2  10   -2.20    3.20
  -6   2  10   -0.80    4.60
  -5  -2  10   44.20    7.60
   5  -2 -10   54.69    7.30
   5   2 -10   36.70    8.20
  -5   2  10   59.99    7.00
   5   2 -10   46.80    7.20
  -5   2  10   69.79    8.80
   5   2 -10   61.49    8.80
  -5   2  10   58.29    9.90
   4  -2 -10   63.39    8.10
  -4  -2  10   53.29    7.30
  -4   2  10   73.19    9.10
  -4   2  10   54.89    7.10
   4   2 -10   44.90    9.10
  -4   2  10   60.49    9.70
   4   2 -10   50.29    8.60
  -3  -2  10  133.69   15.90
   3  -2 -10  146.99   15.80
  -3   2  10  175.98   18.00
  -3   2  10  174.78   16.00
   3   2 -10  124.29   17.00
  -2  -2  10   46.10    6.00
   2  -2 -10   46.90    5.60
  -2   2  10   65.69   12.90
  -2   2  10   31.00    5.20
   2   2 -10   34.00    6.00
  -2   2  10   58.59    8.10
   2   2 -10   18.60    9.60
   1  -2 -10  157.78   17.10
  -1  -2  10  173.68   17.60
  -1   2  10  180.88   20.70
   1   2 -10  135.49   17.50
  -1   2  10  200.18   19.40
  -1   2  10  160.98   17.20
   0  -2  10  298.37   32.70
   0  -2  10  298.37   31.70
   0   2  10  282.77   36.40
   0   2 -10  257.87   36.80
   0   2 -10  373.36   32.90
   0   2 -10  300.57   31.50
  -1  -2 -10  433.06   38.30
   1  -2  10  334.17   39.20
  -1   2 -10  358.16   39.80
  -1   2 -10  437.26   41.00
   1   2  10  354.36   39.20
   2  -2  10  292.57   36.30
   2  -2  10  318.97   35.10
  -2  -2 -10  355.46   34.30
  -2   2 -10  391.16   36.20
   2   2  10  391.86   36.40
  -2   2 -10  278.17   35.00
   2   2  10  401.16   36.90
   2   2  10  331.37   34.60
  -3  -2 -10  109.99   10.80
   3  -2  10   84.59   13.70
   3  -2  10  110.19   12.10
   3   2  10   87.99   11.20
  -3   2 -10  130.89   13.30
  -3   2 -10   92.19   12.00
   3   2  10  110.09   13.20
   3   2  10  123.89   15.10
  -3   2 -10   85.19   12.80
   4  -2  10    1.30    2.90
   4  -2  10   -5.40    4.60
  -4  -2 -10    2.30    1.40
   4   2  10   -0.70    3.30
  -4   2 -10    0.50    3.20
  -4   2 -10   -1.40    3.60
   4   2  10   -0.50    6.40
  -4   2 -10   -3.00    3.20
   4   2  10   -3.10    2.80
   5  -2  10    7.00    6.10
   5  -2  10    0.50    2.90
   5   2  10    7.80    7.30
   5   2  10    7.20    4.90
  -5   2 -10    1.80    5.80
  -5   2 -10    3.70    3.70
  -5   2 -10   -2.00    3.20
   6  -2  10   96.19   12.10
   6  -2  10   67.69   14.50
  -6  -2 -10  111.29    9.90
  -6   2 -10  108.99   12.30
   6   2  10   84.39   16.20
  -6   2 -10   89.69   12.10
   6   2  10   66.89   13.40
   7  -2  10   23.90    9.30
   7  -2  10   32.00    5.90
   7   2  10   34.90   10.70
   7   2  10   18.60    7.50
  -7   2 -10   40.70    6.50
  -7   2 -10   39.20    6.50
  -7   2 -10   24.00    6.90
   8  -2  10    9.40    8.20
   8  -2  10    4.40    3.50
  -8   2 -10    0.20    3.90
   8   2  10    2.00    7.90
   8   2  10    0.30    5.50
  -8   2 -10    1.70    3.60
  -8   2 -10    0.00    4.60
   9  -2  10    3.10    3.50
   9  -2  10  -12.70    7.50
  -9   2 -10   -2.90    3.40
   9   2  10   -1.80    7.80
   9   2  10    8.70    6.20
  -9   2 -10   -5.70    4.60
  -9   2 -10   -3.30    3.30
  10  -2  10   -1.00    9.40
  10  -2  10   -0.70    4.00
 -10   2 -10    5.90    4.00
  10   2  10    6.70    7.60
 -10   2 -10    4.70    4.60
 -10   2 -10    0.40    5.50
  10   2  10    5.70    9.20
  11  -2  10   10.70    5.30
  11   2  10    2.80    9.00
 -11   2 -10    5.10    4.40
  12  -2  10   -2.70    4.10
 -12   2 -10   -4.50    3.60
  12   2  10   12.70    9.00
  13  -2  10   -3.40    4.30
  13   2  10    1.30    8.00
 -13   2 -10    2.30    4.40
  14  -2  10   -3.90    4.00
  14   2  10   -0.90    7.70
 -14   2 -10   -2.40    3.70
  15  -2  10   -7.00    3.60
  15   2  10   -1.60    6.80
 -15   2 -10   -2.20    3.20
  16  -3 -10    3.70    3.70
 -16   3  10    3.10    3.40
  15  -3 -10    2.80    3.80
 -15   3  10    1.50    3.70
 -15   3  10   -1.50    7.00
  15   3 -10   11.00    6.80
  14  -3 -10    3.20    3.80
  14   3 -10    0.60    6.30
 -14   3  10   -0.40    5.80
 -14   3  10    5.20    3.60
  13  -3 -10   -3.00    3.50
  13   3 -10    0.00    5.40
 -13   3  10   -3.50    4.80
 -13   3  10    3.70    3.70
  12  -3 -10   -1.30    3.30
 -12   3  10   -2.80    3.00
  12   3 -10   -1.30    5.30
 -12   3  10    2.00    4.70
  11  -3 -10    2.70    3.40
 -11   3  10    2.40    5.10
 -11   3  10   -1.40    3.20
  11   3 -10    2.20    5.90
  10  -3 -10    1.80    3.50
  10   3 -10    3.20    6.60
 -10   3  10    9.60    7.90
 -10   3  10    2.90    5.60
 -10   3  10    4.00    3.40
  10   3 -10   -5.20    4.40
   9  -3 -10    2.70    3.50
  -9   3  10    9.10    4.00
   9   3 -10    3.70    5.70
  -9   3  10    8.30    5.60
   9   3 -10    6.70    4.40
  -9   3  10    6.20    5.00
   8  -3 -10    5.20    3.30
   8   3 -10   14.80    4.40
  -8   3  10    7.90    6.00
  -8   3  10   -0.90    3.70
   8   3 -10    5.60    5.80
  -8   3  10    6.00    5.70
   7  -3 -10    4.40    2.60
  -7   3  10   -0.60    4.70
  -7   3  10    0.50    4.00
  -7   3  10    0.60    3.60
   7   3 -10    5.70    4.10
   7   3 -10    0.60    5.00
   6  -3 -10   18.30    3.10
  -6   3  10   -2.80    3.70
   6   3 -10    7.40    4.40
   6   3 -10   10.50    6.20
  -6   3  10   10.70    4.80
  -6   3  10    7.40    5.20
  -5  -3  10    0.60    1.90
   5  -3 -10    2.40    2.00
   5   3 -10    1.50    4.00
  -5   3  10    3.40    4.30
   5   3 -10    3.20    5.60
  -5   3  10    2.60    4.70
  -5   3  10    4.40    3.60
  -4  -3  10    2.80    2.20
   4   3 -10    0.80    5.10
  -4   3  10    0.90    4.40
  -4   3  10    0.20    3.10
  -4   3  10    2.30    4.00
   4   3 -10   -1.60    3.70
  -3  -3  10    4.70    2.60
   3  -3 -10    4.80    1.60
  -3   3  10    5.00    4.30
   3   3 -10    3.20    5.30
   3   3 -10    2.60    2.80
  -3   3  10   14.90    5.00
   3   3 -10   15.10    5.10
  -3   3  10    2.70    3.40
   2  -3 -10   38.20    4.50
  -2  -3  10   26.30    5.00
  -2   3  10   45.00    7.80
   2   3 -10   41.70    7.50
  -2   3  10   35.10    6.60
   2   3 -10   31.90    7.80
  -1   3  10   35.80    7.30
  -1   3  10   27.10    5.90
   1   3 -10   33.60    6.50
   1   3 -10   30.00    7.60
   0  -3  10    4.50    3.20
   0   3 -10    7.80    4.70
   0   3 -10   19.50    6.00
   0   3  10   30.50    6.40
   0   3  10   14.10    4.50
   1  -3  10    3.60    3.20
  -1   3 -10   10.60    5.90
   1   3  10    5.90    3.90
  -1   3 -10   11.10    3.50
   1   3  10    3.90    5.60
  -1   3 -10    2.60    4.60
   2  -3  10  101.29   13.40
  -2   3 -10  107.39   14.90
   2   3  10  124.49   14.00
  -2   3 -10  148.79   16.00
   3  -3  10   69.09    8.90
   3   3  10   66.49    9.00
   3   3  10   91.29   12.10
  -3   3 -10   56.49   10.00
  -3   3 -10   43.20    8.20
   4  -3  10   10.70    4.20
   4   3  10   20.00    4.80
  -4   3 -10   16.90    5.50
  -4   3 -10    6.80    4.00
  -4   3 -10   17.50    5.80
   4   3  10   26.90    7.70
   5  -3  10   12.10    4.20
   5   3  10   14.10    7.80
  -5   3 -10   10.20    5.50
  -5   3 -10   12.50    4.10
   5   3  10   12.70    4.60
  -5   3 -10   25.60    5.70
   6  -3  10    7.80    3.70
   6   3  10    3.60    4.40
  -6   3 -10   -3.90    3.40
  -6   3 -10    2.90    3.90
   6   3  10   -2.50    6.60
  -6   3 -10   -4.70    6.60
   7  -3  10   25.20    5.40
  -7   3 -10   43.50    7.20
  -7   3 -10   32.90    5.90
  -7   3 -10   12.20    7.00
   7   3  10   20.10    6.20
   7   3  10   26.50    9.50
   8  -3  10    0.40    3.60
  -8   3 -10    0.20    4.20
  -8   3 -10    1.70    4.60
   8   3  10    3.10    7.80
   9  -3  10   -1.70    3.30
   9   3  10   -0.80    7.40
  -9   3 -10   -0.30    3.90
  -9   3 -10   -1.10    3.50
  10  -3  10    6.00    4.00
 -10   3 -10    2.90    4.00
 -10   3 -10    3.50    3.90
  10   3  10    3.80    7.30
  11  -3  10    3.90    4.00
  11   3  10    5.40    6.90
 -11   3 -10    2.90    4.90
 -11   3 -10    2.20    3.90
  12  -3  10   -2.60    3.20
 -12   3 -10  -16.10    7.10
 -12   3 -10    2.60    3.50
  12   3  10   -8.60    6.60
  13  -3  10    5.80    3.60
 -13   3 -10    7.50    3.60
  13   3  10   -5.40    6.80
  13  -4 -10   -1.40    5.00
  13   4 -10   -6.30    5.00
 -13   4  10   -1.50    5.60
 -13   4  10   14.20    6.10
  12  -4 -10    2.30    3.60
  12   4 -10   -2.60    6.40
 -12   4  10    1.00    5.80
 -12   4  10    3.20    6.20
  11  -4 -10   -1.80    4.10
 -11   4  10    5.30    5.30
  11   4 -10    7.50    5.30
  10  -4 -10    3.60    5.10
  10   4 -10   14.70    6.10
 -10   4  10    3.30    5.20
  -9   4  10   -0.50    5.00
   9   4 -10   -3.90    4.70
  -8   4  10    2.80    5.50
   8   4 -10   -2.90    5.10
   7   4 -10    9.10    6.20
  -7   4  10   14.40    6.10
  -6   4  10   39.00    8.70
  -5   4  10   21.20    6.70
   5   4 -10   12.70    6.00
  -4   4  10    0.20    4.70
   4   4 -10   -4.20    4.30
   3   4 -10   10.10    6.50
   3   4 -10   28.40    6.00
  -3   4  10   18.80    5.40
  -3   4  10   12.40    6.10
  -2   4  10   22.40    6.40
   2   4 -10   40.40    7.40
   2   4 -10   40.40    9.80
  -2   4  10   31.40    9.50
   1   4 -10   33.90    8.60
  -1   4  10    7.20    5.10
   1   4 -10   12.10    5.80
   0   4 -10    4.70    4.80
   0   4  10   12.50    9.50
   1   4  10   -0.40    5.90
  -1   4 -10    0.90    4.40
   2  -4  10    1.60    2.80
  -2   4 -10   -0.10    4.30
   2   4  10    0.20    6.10
   3  -4  10   -0.10    2.90
  -3   4 -10   -2.10    3.90
   3   4  10    4.20    6.50
   4  -4  10    5.60    3.40
   4   4  10   -8.60    6.20
  -4   4 -10    2.60    5.70
  -4   4 -10    8.90    4.90
   5  -4  10    3.20    3.40
  -5   4 -10    5.00    4.90
  -5   4 -10    7.60    4.40
   5   4  10   10.80    7.20
   6  -4  10   -0.10    3.30
   6   4  10    1.30    6.80
  -6   4 -10    4.00    4.00
  -6   4 -10    0.60    4.60
   7  -4  10    6.10    3.40
  -7   4 -10   -0.90    3.90
   7   4  10    8.00    7.00
  -7   4 -10    1.90    4.50
   8  -4  10    3.90    3.30
  -8   4 -10    2.10    4.20
   8   4  10    2.10    6.80
  -8   4 -10    5.30    4.70
   9  -4  10    0.70    4.00
  -9   4 -10   -3.80    3.60
   9   4  10    1.40    7.80
  -9   4 -10    1.20    5.30
  10  -4  10    1.60    3.30
  10   4  10    2.30    6.80
 -10   4 -10    2.50    4.20
 -10   4 -10    4.50    3.80
   8   5 -10   -4.50    3.20
   7   5 -10   -1.50    3.10
  -7   5  10    8.20    6.30
  -6   5  10    1.70    6.10
   6   5 -10    3.20    3.40
  -5   5  10   -6.00    7.00
   5   5 -10   -2.50    3.00
   4   5 -10   12.50    5.10
  -4   5  10    5.00   10.00
   3   5 -10    8.00    3.90
  -3   5  10   17.40    8.10
   2   5 -10   11.00    3.90
  -2   5  10    4.30    7.70
   1   5 -10    3.80    3.10
  -1   5  10   -3.70    7.70
   0   5  10   -5.30    9.40
   0   5 -10   -0.70    2.80
  -1   5 -10    4.00    3.40
   1   5  10    3.10    6.60
   2   5  10    3.40    6.10
  -2   5 -10    4.90    3.80
  -3   5 -10    0.50    3.20
   3   5  10   -5.50    5.70
  -4   5 -10   -1.20    3.10
   4   5  10    2.50    6.00
  -5   5 -10   -0.10    3.10
   5   5  10   -7.10    6.00
  19   0 -11    1.30    5.00
 -19   0  11   -3.80    1.90
  18   0 -11   -2.70    8.40
  18   0 -11   -1.30    4.20
 -18   0  11    0.90    2.70
  17   0 -11    5.00    7.40
  17   0 -11   -5.90    4.00
 -17   0  11   -0.20    2.20
 -16   0  11   -2.10    2.50
  16   0 -11    8.10    7.30
  16   0 -11    2.70    4.40
  15   0 -11    1.10    6.30
  15   0 -11    4.20    4.20
 -15   0  11    2.70    2.80
 -14   0  11    2.80    9.20
  14   0 -11    1.10    6.80
 -14   0  11    1.30    2.70
  14   0 -11   -6.60    3.80
  14   0 -11    1.80    7.20
  13   0 -11   -0.80    6.30
  13   0 -11    4.30    4.60
 -13   0  11   -3.00    2.30
  13   0 -11   -8.30    6.20
 -13   0  11    3.50    6.90
  12   0 -11    1.40    5.30
  12   0 -11   11.60    4.20
 -12   0  11   -0.60    2.30
  12   0 -11    7.50    6.40
 -12   0  11    3.60    6.40
  11   0 -11   10.90    6.60
 -11   0  11    1.00    5.80
  11   0 -11   -1.00    3.80
  11   0 -11   -0.40    5.50
 -11   0  11   -1.50    2.20
  10   0 -11    1.50    5.00
  10   0 -11   -2.80    5.10
 -10   0  11   -0.80    2.00
  10   0 -11   -7.10    2.90
 -10   0  11   -6.50    4.80
   9   0 -11    3.20    4.40
  -9   0  11  -10.70    6.30
  -9   0  11   -0.80    1.90
  -9   0  11    1.10    4.60
   9   0 -11   -1.10    5.30
   9   0 -11    2.70    3.30
  -8   0  11   -6.50    5.50
   8   0 -11   -3.00    3.80
  -8   0  11   -0.30    1.80
   8   0 -11    0.30    3.20
   8   0 -11    4.10    4.80
  -8   0  11   -4.80    4.50
   7   0 -11    3.50    2.80
  -7   0  11    1.50    2.10
   7   0 -11   -2.30    3.90
  -7   0  11    5.40    4.50
  -7   0  11   -4.30    5.10
   6   0 -11    1.10    4.00
  -6   0  11    0.50    2.00
   6   0 -11    0.10    4.60
  -6   0  11   -3.00    5.20
   6   0 -11    3.60    2.80
  -6   0  11   -2.70    3.90
   5   0 -11   -0.80    3.70
  -5   0  11   -4.00    5.10
   5   0 -11   -1.00    4.30
  -5   0  11    8.30    4.90
   5   0 -11   -4.00    2.30
  -5   0  11   -1.00    1.90
  -4   0  11   -0.40    1.80
   4   0 -11    2.40    4.00
  -4   0  11   -5.30    4.40
   4   0 -11    2.10    2.60
   4   0 -11    1.30    4.20
  -4   0  11   -0.30    4.30
  -3   0  11    3.90    4.70
   3   0 -11    6.00    3.70
  -3   0  11   -0.60    5.50
  -3   0  11    1.70    1.90
   3   0 -11    0.40    3.70
   3   0 -11    0.20    2.50
  -2   0  11   -1.60    5.20
  -2   0  11   -1.50    2.10
   2   0 -11   -0.70    2.80
   2   0 -11    0.50    3.10
  -2   0  11   -0.10    4.30
   2   0 -11   -2.50    3.30
   1   0 -11    2.80    3.80
  -1   0  11   -2.90    3.80
   1   0 -11   -0.60    2.70
  -1   0  11   -7.00    5.50
   0   0 -11    1.60    3.50
   0   0  11   -1.10    4.10
   0   0 -11   -1.10    2.40
   0   0 -11   -0.30    2.50
   0   0  11   10.10    6.50
   0   0  11    0.80    2.30
  -1   0 -11    0.30    2.70
  -1   0 -11   -1.60    3.50
   1   0  11   -1.10    4.40
  -1   0 -11    4.20    2.50
   1   0  11   -0.80    2.20
   1   0  11    6.00    6.40
   2   0  11    2.40    4.80
  -2   0 -11    1.20    3.60
  -2   0 -11   -1.10    2.50
   2   0  11   -2.50    7.10
  -2   0 -11    0.20    2.20
   2   0  11   -2.50    2.30
  -3   0 -11   -2.10    2.40
   3   0  11    7.30    7.30
  -3   0 -11   -1.50    2.20
   3   0  11    0.00    2.70
  -3   0 -11    0.40    3.70
   3   0  11    1.00    4.90
   4   0  11   -3.70    5.30
  -4   0 -11    2.00    3.40
  -4   0 -11   -3.00    2.40
   4   0  11    0.50    2.50
  -4   0 -11   -2.50    3.70
   4   0  11   -7.00    7.00
  -5   0 -11   -0.80    2.70
  -5   0 -11   -6.30    3.60
   5   0  11   -0.50    8.00
   5   0  11   -1.00    2.70
   5   0  11    5.10    6.20
   6   0  11   -5.80    2.80
   6   0  11   -1.70    5.30
  -6   0 -11    1.70    3.00
  -6   0 -11    4.90    4.20
   6   0  11   -2.70    7.80
   7   0  11    0.50    2.80
   7   0  11    6.50    6.50
  -7   0 -11    0.60    3.00
  -7   0 -11    2.50    4.70
   7   0  11   -1.50    8.50
   8   0  11   -6.70    2.80
  -8   0 -11    0.70    3.00
   8   0  11    2.70    9.30
   8   0  11   -6.90    6.30
  -8   0 -11   -4.40    4.50
  -9   0 -11    0.70    5.90
   9   0  11    1.50    6.80
   9   0  11    1.00    3.40
  -9   0 -11   -0.50    2.90
   9   0  11    4.10    8.70
 -10   0 -11   -0.50    2.90
 -10   0 -11  -14.30    7.60
  10   0  11    2.00    8.20
  10   0  11    0.70    3.40
  10   0  11    5.20    8.00
  11   0  11   -1.00    8.40
  11   0  11    6.00    9.20
 -11   0 -11    3.10    3.10
  11   0  11    3.40    3.50
  12   0  11   -6.50    9.00
 -12   0 -11   -0.20    3.00
  12   0  11    4.30    3.80
 -13   0 -11    1.30    2.90
  13   0  11    7.30    9.30
  13   0  11    3.20    3.70
  14   0  11  -19.20    8.40
 -14   0 -11   -3.80    2.60
  14   0  11    0.90    3.90
  15   0  11    5.80    3.90
 -15   0 -11   -1.60    3.20
  15   0  11    5.80   10.10
  16   0  11    9.10    9.50
  16   0  11   -3.90    4.10
 -16   0 -11    3.20    2.20
 -18  -1  11    2.20    2.20
  18  -1 -11    6.40    4.00
  18   1 -11   -7.30    6.20
 -18   1  11   -1.40    2.60
  18   1 -11   -3.80    6.00
  17  -1 -11    5.70    4.50
 -17  -1  11    1.10    2.00
  17   1 -11    8.30    6.80
  17   1 -11    0.60    6.20
 -17   1  11    3.90    3.10
  16  -1 -11    5.50    4.40
 -16  -1  11    1.20    2.10
 -16   1  11    0.80    3.00
  16   1 -11    6.60    4.80
  16   1 -11    9.10    7.10
 -15  -1  11   -1.10    2.10
  15  -1 -11    2.30    4.00
  15   1 -11    6.10    4.40
  15   1 -11   -2.80    6.60
 -15   1  11    1.80    2.80
 -14  -1  11   -0.50    2.50
  14  -1 -11   -0.10    3.90
  14   1 -11   -1.50    4.30
  14   1 -11    7.20    7.50
 -14   1  11    2.20   11.40
 -14   1  11    1.40    2.90
 -13  -1  11   98.39   10.60
  13  -1 -11   52.09   17.10
  13  -1 -11   83.39   12.50
 -13   1  11  107.99   11.30
  13   1 -11   98.19   12.50
  13   1 -11   81.49   12.90
  13   1 -11   70.59   14.60
  12  -1 -11  349.77   37.60
 -12  -1  11  372.76   33.80
  12   1 -11  339.47   35.00
  12   1 -11  259.87   37.00
 -12   1  11  341.37   34.10
  12   1 -11  288.47   35.70
  11  -1 -11  310.97   36.00
  11  -1 -11  402.86   38.80
 -11  -1  11  382.66   35.00
  11   1 -11  334.27   36.00
 -11   1  11  344.57   35.10
 -11   1  11  278.27   37.70
  11   1 -11  320.67   39.00
  11   1 -11  347.27   37.10
 -10  -1  11  210.28   20.80
  10  -1 -11  185.08   21.90
 -10   1  11  167.68   24.00
  10   1 -11  200.28   22.60
  10   1 -11  197.28   24.50
  10   1 -11  211.48   21.70
 -10   1  11  196.68   20.90
   9  -1 -11   15.00    6.70
   9  -1 -11    9.70    4.00
  -9  -1  11   12.30    3.00
   9  -1 -11   -0.70    5.60
  -9   1  11    1.90    5.10
   9   1 -11   11.90    5.00
  -9   1  11   11.40    3.00
   9   1 -11   11.80    4.00
   9   1 -11    3.00    6.50
  -9   1  11   10.10    6.40
   8  -1 -11    0.70    3.10
  -8  -1  11    0.60    3.50
   8  -1 -11   -0.40    4.40
   8  -1 -11    5.20    5.00
  -8  -1  11    0.70    2.00
  -8   1  11    4.60    6.50
  -8   1  11    6.00    5.70
   8   1 -11    3.60    5.70
   8   1 -11   -5.10    2.90
   8   1 -11   -2.00    3.90
  -8   1  11   -0.90    2.10
  -7  -1  11    2.80    4.30
   7  -1 -11   12.00    3.70
  -7  -1  11   21.10    3.30
   7  -1 -11   11.90    5.10
   7  -1 -11    3.00    5.80
  -7   1  11   17.70    5.60
   7   1 -11   15.80    5.20
   7   1 -11   11.40    3.70
  -7   1  11   12.00    6.00
  -7   1  11   18.30    3.70
   7   1 -11   16.70    6.10
  -6  -1  11   23.50    4.30
   6  -1 -11   30.50    6.20
  -6  -1  11   20.40    5.50
   6  -1 -11   22.20    4.90
  -6   1  11   42.80    8.10
   6   1 -11   29.20    6.30
   6   1 -11   23.30   10.20
  -6   1  11   24.60    6.40
   6   1 -11   31.70    5.30
  -6   1  11   36.80    4.70
  -5  -1  11   43.20    5.30
  -5  -1  11   27.00    6.20
   5  -1 -11   24.70    5.10
  -5   1  11   40.10    7.90
   5   1 -11   28.60    6.90
   5   1 -11   28.70    6.30
  -5   1  11   33.80    7.00
   5   1 -11   30.80    5.40
  -5   1  11   36.70    4.80
   4  -1 -11   -0.20    2.30
  -4  -1  11   -0.40    2.30
  -4  -1  11    4.50    4.00
   4  -1 -11   -1.00    3.40
   4  -1 -11    0.70    5.20
  -4   1  11    7.10    4.80
  -4   1  11   -1.10    4.10
   4   1 -11    3.20    3.10
  -4   1  11   -1.40    1.80
   4   1 -11    1.40    4.10
   4   1 -11    4.30    4.70
  -3  -1  11  567.14   54.49
   3  -1 -11  623.54   56.99
  -3  -1  11  546.75   55.99
   3  -1 -11  542.95   54.59
   3   1 -11  469.65   55.39
  -3   1  11  618.24   56.49
  -3   1  11  486.05   54.19
   3   1 -11  512.55   54.89
   2  -1 -11 1942.91  185.78
  -2  -1  11 1724.03  187.08
  -2  -1  11 1957.50  185.68
  -2   1  11 1691.03  185.38
  -2   1  11 2062.09  186.98
   2   1 -11 1915.01  186.78
  -1  -1  11 2526.75  259.67
   1   1 -11 2546.25  258.77
  -1   1  11 2498.15  259.17
   1   1 -11 2697.53  258.47
   1   1 -11 2775.42  259.27
  -1   1  11 2666.53  257.97
   0  -1  11 1497.45  153.88
   0  -1  11 1426.56  155.38
   0  -1 -11 1832.52  153.88
   0   1  11 1721.03  155.68
   0   1 -11 1327.37  154.58
   0   1  11 1547.65  153.68
   0   1  11 1652.23  155.38
   0   1 -11 1451.05  154.08
   1  -1  11  171.58   21.80
   1  -1  11  195.78   19.90
   1  -1  11  137.99   23.10
  -1  -1 -11  212.78   19.40
  -1   1 -11  213.18   20.40
   1   1  11  177.38   19.30
   1   1  11  195.98   22.40
   1   1  11  191.98   21.60
  -1   1 -11  157.38   20.40
  -1   1 -11  178.58   19.90
   2  -1  11    4.00    7.60
   2  -1  11   10.40    5.50
  -2  -1 -11    1.80    2.20
   2  -1  11    4.20    2.90
   2   1  11    4.60    6.70
  -2   1 -11    3.70    4.10
  -2   1 -11    4.90    3.30
  -2   1 -11   -1.90    2.90
   2   1  11    4.70    2.50
   2   1  11    5.90    5.00
  -3  -1 -11    4.60    3.40
   3  -1  11    6.80    5.40
  -3  -1 -11   12.30    3.00
   3  -1  11   10.50    8.20
   3   1  11   11.60    2.90
   3   1  11    5.20    7.40
  -3   1 -11   10.80    3.70
   3   1  11    6.50    5.00
  -3   1 -11   14.80    4.30
  -3   1 -11    4.80    4.60
   4  -1  11    6.10    3.50
   4  -1  11   -3.40    7.00
  -4  -1 -11   -4.60    3.00
  -4  -1 -11    5.10    2.40
   4  -1  11   -1.20    5.60
   4   1  11    1.90    4.90
   4   1  11   -6.90    6.90
  -4   1 -11    3.70    3.40
  -4   1 -11   -0.60    4.30
  -4   1 -11    4.30    2.90
   4   1  11    0.60    2.30
   5  -1  11    0.20    3.10
  -5  -1 -11   -0.60    2.20
  -5  -1 -11    7.80    4.00
   5  -1  11    0.10    6.10
   5  -1  11  -12.20    7.00
   5   1  11   -0.70    2.50
  -5   1 -11    0.20    2.60
   5   1  11    0.20    4.80
   5   1  11    7.40    8.00
  -5   1 -11    1.60    3.30
  -5   1 -11   -1.50    4.10
  -6  -1 -11   -2.50    5.00
  -6  -1 -11    4.40    2.60
   6  -1  11    8.20    6.50
   6  -1  11    7.00    4.00
   6  -1  11   -1.10    7.70
   6   1  11   -0.50    8.30
  -6   1 -11    3.80    3.90
  -6   1 -11   -0.20    4.30
  -6   1 -11    2.10    2.70
   6   1  11    4.30    6.80
  -7  -1 -11   19.80    6.40
   7  -1  11    2.30    7.00
  -7  -1 -11    4.40    2.50
   7  -1  11   13.30    8.10
   7  -1  11    0.40    3.30
  -7   1 -11    0.90    2.90
  -7   1 -11    6.70    6.20
   7   1  11   -1.90    2.90
  -7   1 -11    4.70    3.90
   7   1  11    9.40    7.10
   7   1  11    2.50    9.30
   8  -1  11    5.20    3.80
   8  -1  11    3.70    9.00
   8  -1  11   12.00    7.40
  -8  -1 -11    4.80    2.60
   8   1  11  -10.50    6.70
   8   1  11   13.20    3.80
   8   1  11    6.40   10.10
  -8   1 -11    4.40    5.10
  -8   1 -11    8.10    4.30
  -8   1 -11   -0.50    3.20
   9  -1  11   12.80   10.50
   9  -1  11   33.10    6.30
   9  -1  11   19.20    9.50
  -9  -1 -11   24.70    4.20
  -9   1 -11   14.50    7.00
  -9   1 -11   27.60    6.00
   9   1  11   28.20    5.10
   9   1  11    3.40    8.60
   9   1  11   32.70   12.90
  10  -1  11   -4.30   10.10
 -10  -1 -11   14.40    3.40
  10  -1  11   28.30    5.90
  10  -1  11    0.40   10.40
  10   1  11    6.70   11.00
  10   1  11   16.10    4.50
  10   1  11   11.50    9.60
 -10   1 -11   15.60    7.30
 -10   1 -11   19.70    5.60
  11  -1  11   14.60    6.80
 -11  -1 -11    8.40    2.60
  11  -1  11   -6.00    9.50
  11   1  11   12.70   10.00
 -11   1 -11   12.90    4.90
  11   1  11    1.10    4.20
 -11   1 -11   -2.10    9.00
  12  -1  11   10.70    4.50
  12  -1  11    8.80   10.40
 -12  -1 -11    4.30    2.10
  12   1  11    3.30    8.10
  12   1  11   -4.30    4.00
 -12   1 -11    1.90    3.80
 -13  -1 -11    1.20    2.00
  13  -1  11    6.20    4.40
 -13   1 -11    1.50    3.80
  13   1  11    0.50    8.40
  14  -1  11   -4.00    4.10
 -14   1 -11   -2.60    3.30
  14   1  11   -1.40    8.30
  15  -1  11    8.00    4.30
 -15   1 -11    0.70    3.60
  15   1  11   -1.90    8.10
  16  -1  11   -2.50    3.60
  17  -2 -11    3.40    4.20
 -17   2  11    3.10    3.40
  17   2 -11    8.90    6.70
  16  -2 -11   -3.20    3.90
 -16   2  11   -0.30    2.70
  16   2 -11    1.40    6.80
  15  -2 -11    0.90    4.60
  15   2 -11   -2.10    6.10
 -15   2  11    3.40    3.10
 -14  -2  11   -2.20    2.70
  14  -2 -11    4.70    4.60
 -14   2  11    8.40    3.50
  14   2 -11    3.30    7.20
 -14   2  11    5.40    6.60
  13  -2 -11    1.90    3.90
 -13   2  11   -1.20    2.80
  13   2 -11   -3.90    6.00
 -13   2  11    4.30    5.80
 -12  -2  11    0.20    2.60
  12  -2 -11    0.70    4.30
  12  -2 -11   40.80   16.30
 -12   2  11   -3.60    2.70
 -12   2  11    4.20    7.20
  12   2 -11   -8.60    6.50
  12   2 -11    3.30    5.60
  12   2 -11   -2.40    5.30
 -12   2  11    3.30    5.30
  11  -2 -11   25.50    6.40
 -11  -2  11   41.10    5.70
  11  -2 -11   32.20   10.70
  11   2 -11   30.40    7.40
  11   2 -11   33.50    6.60
 -11   2  11   27.30    7.80
 -11   2  11   43.60    6.30
  11   2 -11   36.80    9.90
 -11   2  11   11.40   10.80
 -10  -2  11   31.60    4.90
  10  -2 -11   17.00    5.70
  10   2 -11   24.30    6.50
 -10   2  11   26.70    7.30
 -10   2  11   26.80    5.20
  10   2 -11   37.60    6.10
 -10   2  11   35.00    8.60
  10   2 -11   34.90    9.00
   9  -2 -11   -1.90    3.20
  -9  -2  11   -2.00    2.40
   9  -2 -11   -6.50    5.70
   9   2 -11   12.10    4.00
   9   2 -11   -3.60    5.40
  -9   2  11   -4.40    4.60
   9   2 -11    2.50    4.40
  -9   2  11    1.80    2.90
  -9   2  11   -4.50    5.60
  -8  -2  11   26.20    4.40
   8  -2 -11   14.20    4.80
  -8   2  11   26.30    7.10
   8   2 -11   24.20    7.70
   8   2 -11   15.60    4.70
   8   2 -11   31.10    6.40
  -8   2  11   23.40    4.40
  -8   2  11   20.40    7.90
  -7  -2  11  108.99   11.60
   7  -2 -11   96.19   12.30
  -7   2  11  104.69   15.20
   7   2 -11  102.69   11.90
   7   2 -11   95.29   14.60
   7   2 -11   98.69   13.40
  -7   2  11  101.99   13.80
  -7   2  11   99.39   11.80
   6  -2 -11  182.08   18.10
  -6  -2  11  164.68   17.40
   6   2 -11  127.59   19.50
  -6   2  11  140.39   19.00
   6   2 -11  162.28   17.80
  -6   2  11  205.18   22.60
  -5  -2  11    2.30    3.70
   5  -2 -11    7.60    3.20
   5  -2 -11    0.90    3.60
  -5  -2  11    9.70    3.30
  -5   2  11    7.20    5.00
  -5   2  11    9.30    2.80
   5   2 -11    8.80    6.10
  -5   2  11    7.40    5.30
   5   2 -11   14.40    4.80
   4  -2 -11   17.40    3.50
  -4  -2  11    4.30    3.80
   4  -2 -11   10.90    3.60
  -4  -2  11    7.20    3.10
   4   2 -11   18.30    5.20
   4   2 -11    0.30    5.20
   4   2 -11   10.70    3.70
  -4   2  11   15.60    5.70
  -4   2  11   17.20    3.10
  -4   2  11   12.50    5.30
   3  -2 -11   -3.00    3.10
  -3  -2  11    3.00    2.70
   3  -2 -11    3.70    2.40
   3   2 -11    1.80    5.00
  -3   2  11    6.50    5.00
   3   2 -11    2.50    3.20
  -3   2  11    2.20    1.90
   3   2 -11    3.60    4.10
  -3   2  11   -0.80    4.00
   2   2 -11   17.10    6.50
  -2   2  11   24.70    6.00
   2   2 -11   25.90    4.90
  -2   2  11   34.10    7.20
   1  -2 -11  224.18   23.20
  -1  -2  11  184.18   23.10
   1   2 -11  172.68   24.50
   1   2 -11  242.78   24.80
  -1   2  11  259.87   24.90
  -1   2  11  246.08   24.90
  -1   2  11  235.08   23.00
   0  -2  11  159.78   18.30
   0   2 -11  182.68   20.00
   0   2 -11  160.08   18.50
   0   2  11  187.98   18.10
   0   2 -11  159.08   19.50
   1  -2  11   55.89    7.80
   1  -2  11   48.90    9.90
  -1  -2 -11   52.39    7.40
  -1   2 -11   51.79    9.30
  -1   2 -11   50.89    7.80
   1   2  11   59.79    7.00
  -1   2 -11   78.09    9.90
   2  -2  11   10.80    5.30
   2  -2  11   -0.20    2.90
   2   2  11    5.50    6.00
   2   2  11    4.10    2.60
  -2   2 -11    0.70    4.00
  -2   2 -11    1.40    4.10
   2   2  11    6.90    4.30
  -2   2 -11    1.20    4.30
  -3  -2 -11    6.60    2.00
   3  -2  11   18.00    6.30
   3  -2  11   11.30    3.60
   3   2  11   -0.40    2.70
   3   2  11    4.10    4.30
  -3   2 -11    8.10    4.70
  -3   2 -11    5.00    3.70
   3   2  11    7.10    6.70
   4  -2  11   70.49    9.00
  -4  -2 -11   73.79    7.10
   4  -2  11   44.90   10.80
  -4   2 -11   50.69    9.60
  -4   2 -11   90.69   10.10
   4   2  11   58.09   11.70
   4   2  11   45.50    8.00
   4   2  11   75.79   12.60
  -4   2 -11   63.19    9.10
   5  -2  11   10.70    7.50
  -5  -2 -11   21.20    2.90
   5  -2  11   20.70    4.70
   5   2  11   19.60    9.10
  -5   2 -11    9.70    5.50
   5   2  11   12.70    5.10
  -5   2 -11   19.90    5.00
  -5   2 -11   18.60    5.30
   6  -2  11    6.20    3.60
  -6  -2 -11    2.00    1.50
   6  -2  11    3.90    7.50
   6   2  11   -1.30    7.70
  -6   2 -11    3.70    4.70
  -6   2 -11   -0.20    3.60
   6   2  11    3.10    5.20
  -6   2 -11   -2.80    3.70
   7  -2  11   -0.10    7.30
   7  -2  11   -1.30    2.90
  -7  -2 -11    2.10    1.50
  -7   2 -11    0.00    3.40
   7   2  11   -1.60    7.50
   7   2  11    3.90    5.20
  -7   2 -11    1.10    3.60
  -7   2 -11   -3.00    4.60
   8  -2  11    3.30    3.40
   8  -2  11    9.90    8.10
  -8   2 -11    6.00    4.50
  -8   2 -11    1.40    3.70
   8   2  11    6.60    8.80
  -8   2 -11    7.40    4.90
   8   2  11   -1.90    5.70
   9  -2  11   13.30    9.60
   9  -2  11   -4.80    3.10
  -9   2 -11    5.50    4.20
   9   2  11    8.60    8.40
  -9   2 -11   -6.20    3.70
  -9   2 -11   -3.50    5.20
   9   2  11  -10.00    7.30
  10  -2  11   -1.90    3.90
  10   2  11   -5.30    7.70
 -10   2 -11   -0.20    4.30
 -10   2 -11    3.40    4.10
  11  -2  11   -0.30    3.80
  11   2  11   -1.60    7.60
 -11   2 -11    4.30    4.50
  12  -2  11   -2.20    3.90
 -12   2 -11   -3.30    3.80
  12   2  11    5.30    8.60
  13  -2  11    2.90    4.00
 -13   2 -11    1.40    4.00
  13   2  11   -4.70    8.10
  14  -2  11   -2.20    3.80
  14   2  11   -1.70    7.30
 -14   2 -11    0.60    4.00
  15  -2  11   -0.90    3.50
  16  -3 -11    0.40    3.50
 -16   3  11   -5.00    3.20
  15  -3 -11   -0.90    3.70
  15   3 -11    7.30    6.40
 -15   3  11  -13.70    7.90
 -15   3  11    3.80    3.30
  14  -3 -11    5.90    3.70
 -14   3  11   -6.20    7.50
  14   3 -11    0.20    5.40
  13  -3 -11    0.50    3.50
 -13   3  11   -4.70    3.00
  13   3 -11    4.40    6.60
 -13   3  11    2.80    5.30
  12  -3 -11    3.60    4.00
 -12   3  11    1.50    3.60
  12   3 -11    8.80    6.50
 -12   3  11    0.40    5.30
  11  -3 -11    1.50    3.80
 -11   3  11    0.90    5.50
 -11   3  11    6.90    3.90
  11   3 -11    7.50    6.60
  10  -3 -11   -1.00    3.20
 -10   3  11   -9.80    3.80
 -10   3  11    0.80    4.90
  10   3 -11   -4.50    5.50
   9  -3 -11   -3.80    2.90
   9   3 -11    4.90    7.70
  -9   3  11    5.20    7.70
  -9   3  11   -3.80    4.30
  -9   3  11    3.00    3.40
   9   3 -11    5.00    4.70
   8  -3 -11   13.90    3.90
   8   3 -11    0.90    7.20
  -8   3  11   12.60    6.30
  -8   3  11   24.90    5.00
   8   3 -11   12.90    7.00
  -8   3  11   -0.70    4.80
   7  -3 -11   16.60    3.80
   7   3 -11   13.00    5.10
  -7   3  11   26.40    5.20
  -7   3  11   23.80    6.70
  -7   3  11   14.50    5.70
   7   3 -11   14.00    7.30
  -6  -3  11    2.00    1.70
   6  -3 -11   -0.50    2.10
   6   3 -11    0.80    3.90
  -6   3  11    4.80    3.20
  -6   3  11    6.10    5.00
   6   3 -11   -2.50    5.00
  -6   3  11    5.30    4.70
  -5  -3  11    3.30    2.30
   5  -3 -11    2.10    1.90
   5   3 -11   -5.90    4.90
  -5   3  11    0.50    4.20
  -5   3  11    1.50    4.10
   5   3 -11    6.30    4.00
  -5   3  11    2.10    3.50
  -4   3  11   17.70    5.70
   4   3 -11   15.90    3.80
   4   3 -11    3.80    5.90
  -4   3  11   10.90    4.50
   4   3 -11   17.90    5.60
  -4   3  11   17.50    5.80
  -3  -3  11   35.50    5.20
   3  -3 -11   29.10    3.70
  -3   3  11   21.50    5.80
  -3   3  11   37.10    6.80
   3   3 -11   33.60    6.70
   3   3 -11   17.30    4.50
   3   3 -11   26.10    7.50
  -2  -3  11   14.90    3.60
   2  -3 -11    9.90    2.00
   2   3 -11    6.40    4.10
  -2   3  11   27.00    6.80
  -2   3  11   16.20    5.20
   2   3 -11   13.00    6.70
  -1  -3  11   42.20    6.60
   1   3 -11   58.69    9.20
   1   3 -11   32.50    6.30
  -1   3  11   43.40    7.50
  -1   3  11   56.79    9.80
   1   3 -11   43.70    8.90
   0  -3  11   50.59    7.50
   0   3 -11   58.39    9.70
   1  -3  11   13.80    3.90
  -1   3 -11    4.20    5.50
  -1   3 -11   22.60    6.20
  -1   3 -11   10.50    3.70
   1   3  11   14.70    4.70
   1   3  11   17.80    6.60
   2  -3  11   28.70    6.30
   2   3  11   76.39   11.40
  -2   3 -11   49.99    8.80
   2   3  11   47.70    7.70
   3  -3  11   75.29    9.90
  -3   3 -11   60.79   11.20
   3   3  11   80.59   10.20
   3   3  11   72.89   13.10
  -3   3 -11   72.49   11.70
   4  -3  11   17.20    4.20
  -4   3 -11   16.10    5.80
   4   3  11    9.10    4.80
   4   3  11   22.80    8.70
  -4   3 -11   26.50    6.30
   5  -3  11   -4.10    2.80
  -5   3 -11    4.20    4.90
  -5   3 -11    6.20    3.50
   5   3  11   -8.90    6.10
  -5   3 -11    6.00    4.60
   5   3  11    1.70    4.40
   6  -3  11   -1.20    3.30
   6   3  11    2.40    6.60
   6   3  11   -5.30    6.80
  -6   3 -11    6.00    4.70
  -6   3 -11    3.20    5.50
  -6   3 -11   -5.30    3.30
   7  -3  11    0.60    3.40
   7   3  11    1.30    6.90
  -7   3 -11    0.50    4.10
  -7   3 -11    0.60    3.50
   8  -3  11    0.30    3.60
  -8   3 -11   -5.20    3.40
  -8   3 -11    3.30    4.40
   8   3  11   13.40    8.20
   9  -3  11    3.30    3.80
  -9   3 -11   -0.90    4.00
  -9   3 -11    3.60    4.00
   9   3  11   -5.70    7.00
  10  -3  11    3.60    3.80
 -10   3 -11    5.10    4.70
  10   3  11    1.60    7.50
 -10   3 -11    1.80    4.10
  11  -3  11    4.40    3.90
 -11   3 -11   -0.60    4.10
  11   3  11   -0.80    7.40
  12  -3  11    2.80    3.70
  12   3  11   -5.50    7.00
 -12   3 -11    1.90    3.70
  13  -3  11    5.80    3.60
  13   3  11   -2.60    6.50
 -13   3 -11    1.60    3.40
  12   4 -11   -4.80    4.50
 -12   4  11   -6.70    5.10
 -11   4  11    2.30    7.60
  11   4 -11   -8.20    5.20
  10   4 -11    1.30    4.40
 -10   4  11    4.30    5.70
  -9   4  11   -2.10    5.00
   9   4 -11    1.30    4.70
   8   4 -11    0.30    5.10
  -8   4  11    3.90    6.40
  -7   4  11   25.50    8.00
   7   4 -11   22.80    6.70
  -6   4  11   39.20    8.20
   6   4 -11   27.40    8.00
  -5   4  11    7.50    6.20
   5   4 -11    8.20    5.50
   4   4 -11   -0.60    4.60
  -4   4  11   -1.60    6.20
   3   4 -11    0.70    4.50
  -3   4  11   -2.40    6.50
   2   4 -11    6.30    5.40
  -2   4  11    4.10    6.50
   1   4 -11   26.00    6.90
  -1   4  11   44.20    9.90
   0   4 -11   31.40    6.90
   0   4  11   46.20   10.30
  -1   4 -11    9.30    5.40
   1   4  11    5.30    7.00
   2  -4  11    0.60    2.90
   2   4  11   18.40    7.50
  -2   4 -11    2.40    4.60
   3  -4  11    4.50    3.20
  -3   4 -11    3.90    4.40
   3   4  11    2.40    7.20
   4  -4  11   10.70    3.80
  -4   4 -11    6.70    4.70
   4   4  11    9.70    7.80
  -4   4 -11   19.50    6.00
   5  -4  11    0.00    3.60
   5   4  11   -4.80    6.50
  -5   4 -11   -0.50    4.70
  -5   4 -11    5.30    4.00
   6  -4  11    0.20    3.20
  -6   4 -11   -3.40    3.80
   6   4  11    2.10    6.90
  -6   4 -11    4.60    4.50
   7  -4  11    4.80    3.30
  -7   4 -11    4.30    4.40
  -7   4 -11    4.00    4.30
   7   4  11    3.10    6.70
   8  -4  11   -1.70    3.40
   8   4  11   11.50    9.70
  -8   4 -11    7.50    3.60
  -8   4 -11   -1.50    4.60
   9  -4  11    0.80    3.10
  -9   4 -11    5.10    4.80
   9   4  11    3.90    7.10
  -9   4 -11    8.00    4.10
  10  -4  11   -2.20    3.40
 -10   4 -11    5.40    4.20
   6   5 -11    2.50    3.30
  -6   5  11   -6.70    5.80
  -5   5  11   22.20    8.70
  -4   5  11   15.50    8.40
   3   5 -11   -0.80    3.10
  -3   5  11    4.10    7.40
  -2   5  11   -0.60    6.90
   2   5 -11    5.70    3.30
  -1   5  11   11.20    7.20
   1   5 -11    2.70    3.00
   0   5 -11    2.70    3.20
   0   5  11    5.70    7.50
  -1   5 -11    4.00    3.20
   1   5  11   10.10    7.40
  -2   5 -11    8.10    3.70
   2   5  11    8.10    6.60
  -3   5 -11   -1.50    3.60
   3   5  11   10.30    6.80
 -18   0  12   -0.40    2.20
  18   0 -12    3.90    4.30
  17   0 -12    2.00   11.10
  17   0 -12   -3.90    3.90
 -17   0  12    2.20    2.40
 -16   0  12   12.50    3.40
  16   0 -12   12.60    8.30
  16   0 -12   -1.70    4.80
  15   0 -12   41.40   11.70
 -15   0  12   53.59    7.10
  15   0 -12   34.20    8.20
  14   0 -12   85.69   12.60
 -14   0  12   87.79   10.80
 -13   0  12    2.40    2.60
 -13   0  12   -6.50    7.80
  13   0 -12    0.80    6.20
  13   0 -12   -8.90    6.70
  13   0 -12    6.30    4.20
  12   0 -12   66.39   13.40
  12   0 -12   72.09   13.10
  12   0 -12   79.49   10.90
 -12   0  12   72.89    9.20
  11   0 -12  164.68   23.90
  11   0 -12  188.08   21.80
 -11   0  12  204.18   20.60
  11   0 -12  212.88   23.90
  10   0 -12  156.28   17.90
  10   0 -12  168.88   20.00
  10   0 -12  133.79   19.70
 -10   0  12  159.38   16.80
   9   0 -12    3.60    3.40
   9   0 -12    6.50    5.10
   9   0 -12   -5.50    5.30
  -9   0  12    9.70    6.00
  -9   0  12    0.30    2.20
  -8   0  12   22.90    3.90
   8   0 -12   29.60    7.10
  -8   0  12    8.50    6.40
   8   0 -12   23.40    4.90
  -8   0  12   21.70    7.00
   8   0 -12   34.00    7.70
   7   0 -12    8.10    5.00
  -7   0  12    5.40    5.60
   7   0 -12    4.10    5.40
  -7   0  12   -6.60    4.80
   7   0 -12    0.80    3.00
  -7   0  12    3.80    2.20
   6   0 -12  100.89   13.40
  -6   0  12  101.59   11.00
  -6   0  12  102.29   14.00
   6   0 -12  112.49   13.90
  -6   0  12   70.29   13.60
  -5   0  12 1044.70   99.09
   5   0 -12  888.61   97.89
   5   0 -12  993.00   97.39
   4   0 -12 1934.21  200.68
  -4   0  12 1963.00  199.78
  -4   0  12 1876.61  201.68
   4   0 -12 2229.38  201.38
  -4   0  12 2027.90  201.48
   4   0 -12 2123.89  200.28
  -3   0  12 1198.18  131.59
   3   0 -12 1372.96  133.09
  -3   0  12 1452.35  134.19
   3   0 -12 1152.28  132.19
  -3   0  12 1366.26  133.59
   3   0 -12 1463.35  132.29
   2   0 -12   25.60    5.60
  -2   0  12   33.90    8.60
   2   0 -12   41.60    7.50
  -2   0  12   33.80    7.70
   1   0 -12  586.54   54.09
   1   0 -12  515.15   53.99
   1   0 -12  500.05   54.89
  -1   0  12  573.14   56.19
  -1   0  12  540.95   55.99
  -1   0  12  500.55   53.69
   0   0  12  254.07   26.50
   0   0  12  197.48   22.70
   0   0 -12  223.18   23.10
   0   0 -12  194.08   24.10
   0   0 -12  237.98   22.90
   0   0  12  215.48   25.30
  -1   0 -12   81.19    9.80
   1   0  12   74.29    9.20
   1   0  12   54.09   11.80
   1   0  12   70.29   12.20
  -1   0 -12   76.99   10.60
  -1   0 -12   72.99    8.80
  -2   0 -12   42.20    6.00
   2   0  12   31.90    8.00
  -2   0 -12   24.70    5.10
   2   0  12   26.10    9.10
  -2   0 -12   32.30    6.50
   3   0  12    5.50    3.10
  -3   0 -12    5.90    3.20
   3   0  12    9.50    5.90
  -3   0 -12    3.40    4.50
   3   0  12   -2.70    6.80
  -3   0 -12    4.40    2.70
   4   0  12   -3.30    7.40
  -4   0 -12    8.00    4.40
  -4   0 -12   -0.30    2.90
   4   0  12    3.00    2.80
   4   0  12   -0.80    5.20
  -5   0 -12   92.39   10.00
   5   0  12   79.89    9.90
   5   0  12   45.50   13.60
  -5   0 -12   71.69   11.20
   6   0  12   38.60   11.10
   6   0  12   59.69    7.80
  -6   0 -12   41.80    9.30
   6   0  12   29.80    9.90
   7   0  12   71.99   16.70
   7   0  12  104.89   12.30
  -7   0 -12  102.89   11.90
   8   0  12   67.89   16.10
   9   0  12   11.10    4.30
  -9   0 -12    2.10    3.40
   9   0  12    4.20    9.30
  -9   0 -12    3.80    8.10
  10   0  12    1.20    3.30
  10   0  12    2.50    8.00
  10   0  12   -8.90    8.40
 -10   0 -12   -3.80    2.60
  11   0  12    9.10    4.20
  11   0  12    7.40    9.20
 -11   0 -12    5.00    3.20
  12   0  12   -2.60    8.70
  12   0  12   -3.40    3.30
 -12   0 -12   -1.70    2.80
 -13   0 -12    0.30    2.70
  13   0  12    4.00    8.70
  13   0  12    3.80    3.60
 -14   0 -12    5.10    2.80
  14   0  12    1.70    4.40
  14   0  12   20.60   12.30
 -15   0 -12   -1.60    2.10
  15   0  12   -1.30    3.70
  15   0  12   13.10   10.20
  18  -1 -12    3.90    3.80
 -18  -1  12    2.50    2.70
  18   1 -12  -11.60    5.70
  18   1 -12   10.90    7.00
 -18   1  12   -2.40    2.20
  17  -1 -12   -1.70    3.80
 -17  -1  12    1.90    2.30
  17   1 -12    1.10    8.00
 -17   1  12   -0.30    2.80
  17   1 -12   -4.50    5.30
  16  -1 -12   -4.30    3.60
 -16  -1  12    5.30    2.30
  16   1 -12   -0.80    6.40
  16   1 -12   -3.60    4.50
 -16   1  12   -1.60    2.70
 -15  -1  12    3.30    2.20
  15  -1 -12    0.80    4.00
 -15   1  12    2.30    2.70
  15   1 -12    0.00    4.90
  15   1 -12    2.90    6.30
 -14  -1  12    0.40    2.10
  14  -1 -12   -4.40    3.20
  14   1 -12    4.80    4.20
 -14   1  12   -4.30    2.60
  14   1 -12   -5.20    5.60
  13  -1 -12    3.10    8.60
 -13  -1  12   -4.70    2.80
  13   1 -12   -2.40    7.10
  13   1 -12   -0.20    4.00
 -13   1  12    6.50    7.90
 -13   1  12   -3.50    3.30
 -12  -1  12    1.80    2.30
  12  -1 -12   13.40    7.60
  12  -1 -12    1.80    3.70
  12   1 -12    2.20    5.80
 -12   1  12   -9.20    6.70
 -12   1  12    4.80    6.10
  12   1 -12   -0.40    6.30
 -12   1  12    1.90    2.80
  12   1 -12    2.00    4.20
 -11  -1  12   10.10    8.80
  11  -1 -12   26.10    5.80
  11  -1 -12   31.70    9.10
 -11   1  12   10.80    6.10
  11   1 -12   30.40    8.80
  11   1 -12   30.20    6.20
  11   1 -12   26.70    7.10
 -11   1  12   46.90    6.00
 -11   1  12   23.50    8.60
  10  -1 -12  126.69   17.20
 -10  -1  12  126.79   13.30
  10  -1 -12  108.69   14.50
 -10   1  12  114.39   13.50
  10   1 -12  126.99   14.40
  10   1 -12  130.39   16.10
  10   1 -12   99.49   16.90
 -10   1  12  112.29   17.40
   9  -1 -12  153.18   18.00
   9  -1 -12  186.58   20.90
  -9  -1  12  176.68   17.10
   9   1 -12  133.89   20.20
  -9   1  12  151.18   17.10
   9   1 -12  154.58   17.90
  -9   1  12  158.48   20.80
   9   1 -12  150.88   19.00
   8  -1 -12  150.28   16.10
   8  -1 -12  109.29   14.00
  -8  -1  12  119.09   13.10
  -8   1  12  125.69   18.30
  -8   1  12  111.29   13.10
   8   1 -12  118.09   13.90
   8   1 -12  103.49   16.10
   8   1 -12  114.19   15.40
   7  -1 -12    9.40    3.70
  -7  -1  12    2.90    4.50
  -7  -1  12   13.60    3.30
   7  -1 -12   11.80    5.00
   7  -1 -12   -6.90    6.80
  -7   1  12    8.30    6.10
   7   1 -12   13.70    5.30
   7   1 -12   16.20    6.90
  -7   1  12   10.90    3.00
   7   1 -12    7.10    3.50
  -7   1  12    4.30    5.30
   6  -1 -12   59.99    8.60
  -6  -1  12   67.99    8.20
  -6  -1  12   45.70    9.30
  -6   1  12   82.29   11.90
   6   1 -12   58.79    8.70
  -6   1  12   73.29    7.90
  -6   1  12   49.90   10.00
   6   1 -12   79.99   11.50
   6   1 -12   58.59   10.20
  -5  -1  12  114.19   12.20
   5  -1 -12  118.29   12.70
  -5  -1  12   81.79   13.30
   5   1 -12  110.79   14.20
   5   1 -12   84.99   14.00
  -5   1  12  111.69   12.20
  -5   1  12   85.89   15.50
   5   1 -12  115.79   12.80
  -5   1  12  141.59   15.60
  -4  -1  12   37.20    5.90
   4  -1 -12   41.20    6.50
  -4  -1  12   31.90    7.50
   4  -1 -12   59.69    8.20
  -4   1  12   47.90   12.10
   4   1 -12   38.80    6.50
   4   1 -12   38.20    7.80
   4   1 -12   16.10    9.50
  -4   1  12   44.10    5.70
  -4   1  12   58.79    9.60
  -3  -1  12    7.10    5.30
   3  -1 -12   34.70    5.90
   3  -1 -12   23.20    4.10
  -3  -1  12   15.70    3.70
   3   1 -12   15.30    5.60
  -3   1  12   22.20    6.20
   3   1 -12   15.50    5.60
  -3   1  12   25.50    7.10
  -3   1  12   19.80    3.60
  -2  -1  12   10.50    5.20
  -2  -1  12    1.70    9.20
   2  -1 -12   18.00    4.70
  -2  -1  12    9.40    3.30
   2   1 -12    6.00    4.90
  -2   1  12    9.20    6.90
   2   1 -12    5.80    3.70
  -2   1  12    8.40    5.20
  -2   1  12    9.60    2.70
   2   1 -12    9.50    5.10
   1  -1 -12    4.90    3.70
  -1  -1  12    1.60    2.70
  -1  -1  12  -16.90    8.00
  -1  -1  12    0.60    4.60
   1  -1 -12    2.80    2.80
  -1   1  12    4.20    4.50
  -1   1  12    2.90    2.30
   1   1 -12    0.00    3.40
   1   1 -12    4.00    4.50
   1   1 -12    4.10    4.00
   0  -1  12   35.30    8.00
   0  -1 -12   60.99    8.30
   0  -1  12   18.40   10.00
   0  -1 -12   49.00    6.10
   0  -1  12   39.80    6.70
   0   1  12   50.79    9.10
   0   1 -12   46.10    7.40
   0   1 -12   37.70    6.60
   0   1  12   40.30    5.90
   0   1  12   24.60    8.50
   1  -1  12  423.66   41.70
   1  -1  12  385.16   43.70
  -1  -1 -12  451.75   41.30
   1   1  12  444.66   44.10
  -1   1 -12  408.96   41.90
   1   1  12  423.86   43.60
   1   1  12  384.86   41.10
  -1   1 -12  347.47   42.50
  -2  -1 -12  188.88   16.90
   2  -1  12  156.98   17.40
   2  -1  12  135.89   19.50
  -2   1 -12  174.48   17.50
  -2   1 -12  165.08   17.60
   2   1  12  127.19   20.90
   2   1  12  142.39   19.00
  -2   1 -12  139.39   18.20
   2   1  12  153.18   16.70
  -3  -1 -12   42.10    5.50
   3  -1  12   15.40    9.50
   3  -1  12   23.30    8.00
   3  -1  12   43.00    6.60
  -3   1 -12   26.50    5.40
   3   1  12   27.40    7.70
   3   1  12   33.90    5.40
   3   1  12   28.20    9.80
  -3   1 -12   36.80    6.30
  -3   1 -12   31.20    6.90
   4  -1  12    2.10    3.40
  -4  -1 -12   -3.70    4.70
   4  -1  12    4.30    5.90
   4  -1  12    7.20    8.50
  -4  -1 -12    0.00    2.40
   4   1  12   -1.40    5.90
  -4   1 -12   -4.00    4.40
   4   1  12    1.90    2.90
  -4   1 -12    4.40    3.90
  -4   1 -12   -0.70    2.90
   4   1  12    6.80    8.70
  -5  -1 -12   86.09    9.30
   5  -1  12   54.69   13.50
   5  -1  12   85.79   10.30
  -5   1 -12   80.69   10.50
   5   1  12   78.39    9.40
  -5   1 -12   63.89    9.20
   5   1  12   68.89   15.90
   6  -1  12   45.00    6.40
  -6  -1 -12    5.90    7.20
   6  -1  12   22.00    8.70
   6  -1  12   11.80    9.80
  -6   1 -12   23.80    4.60
   6   1  12    7.80    7.30
   6   1  12   23.90    9.90
  -6   1 -12   20.80    6.80
   6   1  12   24.60    4.70
   7  -1  12    9.20    8.20
   7  -1  12   13.40    9.20
   7  -1  12   14.50    4.30
  -7  -1 -12   13.90    3.30
  -7   1 -12    7.30    6.00
   7   1  12    1.70    6.20
   7   1  12   10.80    3.50
  -7   1 -12    3.30    3.60
  -7   1 -12   12.60    4.60
   7   1  12   11.50   10.20
   8  -1  12   21.90    5.50
   8  -1  12    7.80    7.70
   8  -1  12   10.80    9.60
  -8  -1 -12   18.90    3.70
  -8   1 -12    9.70    6.60
   8   1  12   18.80    4.50
   8   1  12   20.80   11.10
  -8   1 -12   27.60    5.60
  -9  -1 -12   11.00    3.10
   9  -1  12   17.20    5.60
   9  -1  12   14.60   11.70
   9  -1  12   15.60   10.30
  -9   1 -12    0.40    6.80
   9   1  12    5.40    9.60
   9   1  12   17.80    9.40
   9   1  12   11.50    4.50
  -9   1 -12   17.70    5.00
  10  -1  12  -13.50    9.80
 -10  -1 -12    3.20    2.60
  10   1  12   11.50    4.30
 -10   1 -12   13.00    9.00
 -10   1 -12    6.20    4.80
  10   1  12   10.20   12.20
  11  -1  12    7.70    4.60
  11  -1  12   24.20   10.70
  11   1  12    8.60    4.30
 -11   1 -12    0.60    3.90
  11   1  12   -0.80    8.80
  12  -1  12  -24.60   11.60
 -12  -1 -12    8.20    2.50
  12  -1  12    6.30    4.70
  12   1  12   14.90    4.60
  12   1  12    6.90    9.70
 -12   1 -12    4.50    4.40
  13  -1  12    4.20    4.10
 -13  -1 -12    0.70    2.20
  13   1  12    0.90    9.40
 -13   1 -12   -1.70    3.40
  14  -1  12   -3.90    4.80
 -14   1 -12   -0.90    3.00
  14   1  12    2.80    9.30
  15  -1  12    2.60    3.90
  15   1  12   -7.50    6.80
 -15   1 -12    3.00    2.70
  17  -2 -12    5.50    3.70
 -17   2  12    4.70    3.00
  17   2 -12    1.90    6.10
  16  -2 -12    5.00    4.20
  16   2 -12  -10.60    5.90
 -16   2  12    2.80    3.40
  15  -2 -12   -0.40    4.00
  15   2 -12   -1.20    6.90
 -15   2  12    2.00    3.20
  14  -2 -12    4.10    4.60
 -14   2  12    9.60    4.00
 -14   2  12   -5.80    7.90
  14   2 -12    2.70    6.80
  13  -2 -12   -2.70    4.10
 -13  -2  12    7.80    2.70
  13   2 -12    4.10    6.90
 -13   2  12   10.70    3.80
 -13   2  12   11.80    6.60
  12  -2 -12   -1.30    3.50
  12   2 -12    5.40    7.00
  12   2 -12    7.70    4.90
 -12   2  12    8.20    3.70
 -12   2  12    8.30    7.50
  11  -2 -12  -15.00   10.30
 -11  -2  12    5.50    2.60
  11  -2 -12    1.20    3.50
 -11   2  12    0.70    5.50
 -11   2  12    4.90    7.50
  11   2 -12    2.60    6.30
  11   2 -12    4.60    5.00
  11   2 -12    1.30    4.20
 -11   2  12   -0.90    2.50
 -10  -2  12   -1.40    2.40
  10  -2 -12   11.00    9.30
  10  -2 -12   -3.20    3.20
 -10   2  12    1.20    5.30
 -10   2  12   -2.10    3.00
 -10   2  12   -9.10    7.30
  10   2 -12   -0.40    5.00
  10   2 -12    2.60    6.00
  10   2 -12   13.80    4.40
   9  -2 -12   13.50    7.50
  -9  -2  12   13.30    3.40
   9  -2 -12   10.30    4.50
   9   2 -12    5.60    4.00
  -9   2  12   13.50    4.10
   9   2 -12    6.20    5.00
   9   2 -12    3.80    6.60
  -9   2  12   15.10    7.50
  -9   2  12    9.50    6.30
  -8  -2  12  151.68   16.70
   8  -2 -12  151.18   17.70
   8   2 -12  146.59   19.70
   8   2 -12  158.88   18.60
  -8   2  12  181.58   19.70
   8   2 -12  134.89   17.20
  -8   2  12  152.48   17.00
  -8   2  12  163.48   20.40
  -7  -2  12  130.99   15.20
   7  -2 -12  141.09   16.00
  -7   2  12  151.18   15.60
  -7   2  12  177.68   18.30
   7   2 -12  148.69   17.50
  -7   2  12  134.99   18.50
   7   2 -12  115.19   15.60
   7   2 -12  116.29   17.90
  -6  -2  12  129.59   14.20
   6  -2 -12  136.09   14.80
   6   2 -12  109.79   15.50
  -6   2  12  126.29   16.90
  -6   2  12  136.49   14.20
   6   2 -12  116.29   17.00
   5  -2 -12  300.07   32.80
  -5  -2  12  313.27   32.60
   5   2 -12  280.57   33.30
  -5   2  12  338.67   32.60
  -5   2  12  357.16   35.10
   5   2 -12  318.17   34.30
  -4  -2  12  249.28   25.80
   4  -2 -12  271.37   25.80
   4   2 -12  218.18   27.10
  -3  -2  12  295.07   30.00
   3   2 -12  334.77   32.10
   3   2 -12  246.38   30.00
  -2  -2  12  297.97   30.40
   2   2 -12  311.77   33.00
   2   2 -12  264.07   31.00
  -2   2  12  305.97   37.70
   2   2 -12  297.67   32.10
   1  -2 -12  102.09   10.10
  -1  -2  12   84.89   10.70
  -1   2  12   90.19   15.90
  -1   2  12   80.69   13.30
   1   2 -12  107.09   13.20
   1   2 -12   94.09   13.50
   1   2 -12   68.09   11.60
  -1   2  12   86.49   10.30
   0  -2  12   58.59    7.50
   0   2  12   26.50   10.10
   0   2  12   88.49   12.40
   0   2 -12   39.40    7.30
   0   2 -12   61.89    9.70
   0   2 -12   48.00    9.00
   1  -2  12   67.89    9.90
  -1  -2 -12   86.79    8.70
  -1   2 -12   62.69    9.90
  -1   2 -12   64.59   11.00
   1   2  12   74.39   11.60
  -1   2 -12   92.29   11.50
   1   2  12   84.19    9.10
   1   2  12   85.79   13.20
   2  -2  12    6.00    6.50
   2  -2  12    3.00    3.30
  -2  -2 -12    4.10    1.80
  -2   2 -12    3.70    3.80
   2   2  12    5.80    6.60
   2   2  12   -0.60    4.20
   2   2  12    1.80    2.40
  -2   2 -12   -4.10    4.60
  -2   2 -12    9.00    5.20
   3  -2  12   75.09    9.80
  -3  -2 -12   83.09    8.10
   3  -2  12   50.29   11.80
  -3   2 -12   80.89   10.70
   3   2  12   73.59    9.00
   3   2  12   70.89   11.40
   3   2  12   77.99   13.90
  -3   2 -12   70.29   10.10
  -3   2 -12   50.69   10.80
   4  -2  12   49.90   11.70
  -4  -2 -12   66.59    7.10
   4  -2  12   76.69    9.40
  -4   2 -12   55.19    9.30
   4   2  12   68.19   12.30
  -4   2 -12   47.20    9.70
   4   2  12   60.69    8.10
   4   2  12   69.49   11.20
  -4   2 -12   66.29    9.50
   5  -2  12   58.89   14.10
  -5  -2 -12   98.89    9.80
   5  -2  12   88.99   11.90
   5   2  12   78.69   13.40
  -5   2 -12  111.09   12.10
   5   2  12  110.29   17.00
  -5   2 -12   84.29   12.10
   6  -2  12  113.69   20.50
   6  -2  12  140.79   16.90
  -6  -2 -12  141.19   14.80
  -6   2 -12  169.58   17.10
   6   2  12  142.29   22.10
  -6   2 -12  148.59   17.30
   7  -2  12   51.19   12.40
   7  -2  12   88.49   11.00
  -7   2 -12   78.09   10.50
   7   2  12   63.99   14.10
  -7   2 -12   96.49   11.70
   8  -2  12   10.70    5.00
   8   2  12   17.30   11.00
   8   2  12    4.80    7.50
  -8   2 -12    6.30    6.20
  -8   2 -12    9.00    5.40
  -8   2 -12   16.40    4.90
   9  -2  12    3.00    4.40
  -9   2 -12   -0.30    4.90
  -9   2 -12    1.80    4.10
   9   2  12    3.60    8.20
  10  -2  12    3.30    4.20
 -10   2 -12    3.60    4.40
  10   2  12   -8.00    8.30
  11  -2  12    2.20    4.10
  11   2  12   -3.90    7.90
 -11   2 -12   -5.50    4.00
  12  -2  12    2.00    4.50
 -12   2 -12    1.90    4.20
  12   2  12    3.70    9.30
  13  -2  12    1.70    5.30
 -13   2 -12    1.70    4.60
  13   2  12    0.20    9.40
  14  -2  12   -3.70    3.50
 -14   2 -12    3.60    3.10
  14   2  12    4.60    7.10
  15  -3 -12   -4.20    3.50
  15   3 -12    6.20    5.80
 -15   3  12   -2.70    3.20
  14   3 -12   -4.30    6.00
 -14   3  12   12.00    6.60
 -14   3  12    3.90    3.30
  13  -3 -12   -0.20    3.60
  13   3 -12   -6.30    5.50
 -13   3  12   -3.20    5.60
 -13   3  12    2.50    3.20
  12  -3 -12    1.00    3.90
  12   3 -12    2.20    6.00
 -12   3  12    1.00    5.50
 -12   3  12    3.60    3.40
  11  -3 -12    2.80    3.70
 -11   3  12   -5.80    5.20
  11   3 -12    2.60    6.70
 -11   3  12    9.60    4.00
  10  -3 -12   42.10    8.10
 -10   3  12   56.39   10.90
  10   3 -12   50.89   11.30
 -10   3  12   73.59    9.30
   9  -3 -12   72.09   11.40
  -9   3  12   97.39   13.10
   9   3 -12  102.19   14.50
  -9   3  12  102.19   14.80
   8  -3 -12    0.40    3.30
  -8   3  12    2.50    3.70
   8   3 -12   -1.40    7.20
  -8   3  12    1.40    6.50
   8   3 -12    6.20    6.60
   7  -3 -12   36.90    5.50
  -7   3  12   44.60    6.70
   7   3 -12   18.00    8.20
   7   3 -12   31.20    7.00
  -7   3  12   23.50    7.80
  -7   3  12   43.70    9.30
   6  -3 -12  138.59   15.40
  -6   3  12  171.38   19.30
  -6   3  12  154.98   16.60
  -6   3  12  114.49   17.60
  -5  -3  12   73.49   10.40
  -5   3  12  110.19   13.30
   5   3 -12   87.79   13.90
   5   3 -12  111.99   13.00
   4  -3 -12    8.80    2.40
  -4  -3  12    6.90    3.40
  -4   3  12   15.90    5.40
  -4   3  12   12.50    3.70
   4   3 -12    6.00    6.80
   4   3 -12   -0.20    3.30
  -4   3  12   33.20    8.10
   4   3 -12   19.30    5.80
   3  -3 -12   13.00    2.30
  -3  -3  12   14.50    3.70
   3   3 -12   -3.00    6.30
   3   3 -12    6.20    3.40
  -3   3  12    3.10    6.00
  -3   3  12   30.00    7.40
  -3   3  12   12.80    5.20
   3   3 -12   22.80    5.90
   2  -3 -12    7.20    1.60
  -2  -3  12   -0.40    2.70
  -2   3  12    8.60    4.30
   2   3 -12    5.50    5.00
  -2   3  12    7.90    6.60
   2   3 -12    3.00    5.70
   2   3 -12    6.30    3.20
  -1  -3  12   -0.80    2.90
   1   3 -12    3.80    3.20
  -1   3  12   -3.10    3.40
  -1   3  12    4.30    5.80
   1   3 -12   -0.20    5.00
   1   3 -12    2.20    5.20
   0  -3  12   16.20    4.70
   0   3  12   37.60    6.30
   0   3 -12   33.40    7.60
   0   3  12   27.00    8.20
   0   3 -12   24.60    6.70
   1  -3  12   80.59    9.90
  -1   3 -12   69.49   11.80
   2  -3  12   58.79    9.10
   2   3  12   69.99   10.00
  -2   3 -12   47.00   11.90
  -2   3 -12   93.09   12.10
   2   3  12   94.79   13.60
   3  -3  12   -0.70    3.00
   3   3  12    2.80    6.60
  -3   3 -12    3.70    3.10
  -3   3 -12    4.40    5.10
   3   3  12    0.60    4.20
  -3   3 -12    1.70    4.50
   4  -3  12    7.80    4.10
   4   3  12   12.40    7.90
   4   3  12   13.90    5.50
  -4   3 -12    9.50    5.30
  -4   3 -12    6.50    5.80
  -4   3 -12    5.10    4.10
   5  -3  12    3.90    3.90
  -5   3 -12   11.50    7.50
   5   3  12   -2.40    7.00
   5   3  12    4.30    5.70
  -5   3 -12   -2.90    3.60
   6  -3  12    2.90    3.10
  -6   3 -12   -4.40    3.60
  -6   3 -12    2.40    3.40
   6   3  12   -0.10    7.00
   7  -3  12    3.10    3.40
   7   3  12    6.80    7.50
  -7   3 -12    5.10    4.50
  -7   3 -12    4.20    3.80
   8  -3  12    4.00    3.60
  -8   3 -12   -2.50    4.20
   8   3  12   -2.10    7.30
  -8   3 -12    3.70    4.30
   9  -3  12    2.90    4.10
  -9   3 -12   -0.10    4.10
   9   3  12    2.60    7.30
  -9   3 -12   -1.10    3.80
  10  -3  12   -4.90    3.20
 -10   3 -12    4.40    6.00
 -10   3 -12    2.90    4.00
  10   3  12    8.30    7.20
 -11   3 -12    2.50    3.70
  11   3  12    4.50    7.70
  12  -3  12   -5.20    2.80
 -12   3 -12   -2.40    3.70
  12   3  12    4.30    6.60
 -12   4  12    4.30    5.70
  12   4 -12    4.70    4.30
  11   4 -12    2.40    4.80
 -11   4  12    3.40    5.30
 -10   4  12   -5.70    6.20
  10   4 -12    0.30    4.70
  -9   4  12    1.60    5.40
   9   4 -12    3.00    4.90
  -8   4  12   -5.10    5.40
   8   4 -12    4.70    4.40
   7   4 -12   -8.00    4.60
  -7   4  12    0.70    6.50
   6   4 -12    2.60    5.00
  -6   4  12    6.50    7.30
   5   4 -12   19.10    6.60
  -5   4  12   29.30    9.60
  -4   4  12   52.09   10.90
   4   4 -12   14.60    7.50
  -3   4  12   47.20   11.20
   3   4 -12   25.00    7.80
   2   4 -12   11.80    5.40
  -2   4  12    9.90    7.70
   1   4 -12    1.70    4.80
  -1   4  12   -2.30    6.40
   0   4 -12    3.30    4.60
   0   4  12   -1.70    6.80
   1   4  12  -11.40    6.30
  -1   4 -12   -3.50    4.30
   2  -4  12   -4.20    4.10
  -2   4 -12    3.90    4.40
   2   4  12   -3.20    7.60
   3  -4  12   -3.00    3.40
  -3   4 -12    2.20    4.50
   3   4  12   -8.60    7.30
   4  -4  12    1.80    3.50
   4   4  12    7.50    8.30
  -4   4 -12    5.10    5.00
  -4   4 -12   10.40    4.60
   5  -4  12    7.30    3.70
  -5   4 -12   -6.70    4.80
  -5   4 -12    4.50    4.70
   5   4  12   -8.10    6.80
   6  -4  12   -0.40    3.70
  -6   4 -12   -2.00    3.90
  -6   4 -12    1.50    4.60
   6   4  12   -2.00    6.80
   7  -4  12    2.00    3.30
  -7   4 -12    2.80    4.00
  -7   4 -12    5.30    5.40
   7   4  12    9.00    7.30
   8  -4  12    4.60    3.20
  -8   4 -12    2.50    4.20
  -8   4 -12   -5.60    4.30
   8   4  12   -9.00    6.20
   9  -4  12   -2.30    3.20
  -9   4 -12   -5.50    4.60
   4   5 -12    1.60    2.80
   3   5 -12    1.70    2.90
  -2   5  12    4.10    7.10
   2   5 -12    0.00    2.90
   1   5 -12   -0.80    2.90
  -1   5  12   -9.30    7.00
   0   5  12   -3.30    7.10
   0   5 -12   -2.10    2.80
  18   0 -13   -5.50    4.50
 -18   0  13   -1.40    2.30
  17   0 -13    5.10   11.20
 -17   0  13    2.70    3.10
  16   0 -13   -0.10    8.10
 -16   0  13    0.30    2.30
  16   0 -13   -2.20    3.90
  15   0 -13    3.90    4.30
  15   0 -13   -4.90    7.60
 -15   0  13    2.70    2.50
 -14   0  13    2.30    2.70
  14   0 -13   -0.20    3.90
  14   0 -13    4.40    7.40
 -13   0  13    1.30    2.70
 -13   0  13   22.10   10.70
  13   0 -13    2.80    3.90
  13   0 -13   -0.40    6.50
  12   0 -13   10.00    6.90
 -12   0  13    1.50    2.50
  12   0 -13   -7.00    6.90
  12   0 -13    3.90    4.00
  11   0 -13    2.40    3.90
 -11   0  13    1.20    7.00
  11   0 -13   -2.10    5.90
  11   0 -13   10.10    6.10
 -11   0  13   -0.50    2.30
  10   0 -13   -3.50    5.90
  10   0 -13   -2.70    5.50
 -10   0  13    4.70    6.90
  10   0 -13    4.80    3.60
 -10   0  13   -0.60    2.30
   9   0 -13   -6.80    3.20
  -9   0  13    1.30    2.10
  -9   0  13    6.60    6.20
   9   0 -13   -3.30    5.60
   9   0 -13    4.20    5.30
   8   0 -13    1.80    3.30
  -8   0  13    0.30    2.20
   8   0 -13  -10.00    4.90
  -8   0  13    7.30    5.80
   8   0 -13    0.50    5.00
  -8   0  13    3.50    6.60
   7   0 -13   -1.20    5.40
   7   0 -13   -2.00    2.60
  -7   0  13    3.70    5.70
  -7   0  13   -3.00    1.80
   7   0 -13    2.10    5.00
  -7   0  13   -0.30    5.70
  -6   0  13    1.40    5.80
   6   0 -13   -1.10    2.80
  -6   0  13    2.80    5.20
   6   0 -13    4.40    5.20
   6   0 -13   -0.30    4.80
  -6   0  13   -2.90    2.00
   5   0 -13   -1.30    2.90
   5   0 -13   -1.90    4.20
  -5   0  13    2.70    5.50
  -5   0  13    1.60    2.20
  -5   0  13   -2.90    5.80
   5   0 -13   -0.80    4.10
  -4   0  13   -2.30    2.10
   4   0 -13   -3.70    2.60
   4   0 -13   -3.50    4.00
   4   0 -13   -2.10    3.70
  -4   0  13    2.10    5.70
  -4   0  13    1.80    5.30
  -3   0  13    0.20    5.90
  -3   0  13   -7.60    4.60
  -3   0  13   -1.70    2.20
   3   0 -13    0.70    4.60
   3   0 -13    0.50    3.60
   3   0 -13    3.30    3.40
  -2   0  13    2.30    6.00
  -2   0  13    3.70    5.30
   2   0 -13    2.00    3.20
   2   0 -13   -1.50    3.30
  -2   0  13   -1.80    2.30
   2   0 -13    3.90    4.60
  -1   0  13    1.60    2.40
  -1   0  13    2.40    5.30
   1   0 -13   -3.10    2.80
   1   0 -13    4.50    4.40
   1   0 -13   -0.90    3.00
  -1   0  13   -0.50    6.00
   0   0  13   -2.40    2.50
   0   0 -13   -2.60    2.70
   0   0 -13    0.40    4.80
   0   0 -13   -3.80    2.50
   0   0  13    2.20    6.10
   0   0  13   -0.90    4.80
  -1   0 -13    3.10    4.90
   1   0  13   -3.00    4.30
  -1   0 -13    2.70    2.70
   1   0  13    0.60   10.00
   1   0  13    1.20    2.60
  -1   0 -13    3.10    3.10
   2   0  13    2.90    7.50
  -2   0 -13   -5.00    4.40
   2   0  13    2.90    3.00
  -2   0 -13    2.30    3.10
   2   0  13   -0.30    5.20
   3   0  13   -0.70    5.70
   3   0  13    5.80    3.50
  -3   0 -13    2.00    3.00
   3   0  13    4.90    8.70
  -3   0 -13   -1.10    4.80
   4   0  13   -8.10    5.00
  -4   0 -13    1.10    3.30
   4   0  13   -0.60    3.00
   4   0  13   -1.60    8.00
  -4   0 -13    1.90    5.40
  -5   0 -13    3.30    5.60
   5   0  13   -1.60    8.00
   5   0  13    0.00    3.00
  -5   0 -13   -0.50    3.10
   5   0  13   -5.00    5.70
  -6   0 -13   -2.90    2.90
   6   0  13    3.80    3.60
  -6   0 -13    1.40    5.80
   6   0  13   12.60    6.70
   6   0  13   -7.10    7.60
  -7   0 -13  -12.70    6.20
  -7   0 -13    2.40    3.30
   7   0  13    0.20    3.30
   7   0  13   -0.90    6.10
   7   0  13   -2.80    8.60
   8   0  13   -2.80    8.70
  -8   0 -13   -1.20    2.80
   8   0  13  -12.40    8.90
  -8   0 -13    4.40    8.80
   8   0  13   -2.00    3.10
   9   0  13    2.90    8.60
  -9   0 -13    3.50    3.30
   9   0  13   14.80    8.10
   9   0  13   -3.90    3.10
 -10   0 -13   -4.00    2.50
  10   0  13   -8.60    8.50
  10   0  13    4.00    3.80
  11   0  13  -12.50    8.90
 -11   0 -13   -1.00    2.90
  11   0  13    4.50    4.00
 -12   0 -13   -1.30    2.80
  12   0  13    0.50    9.20
  12   0  13    0.40    3.70
 -13   0 -13   -2.60    2.40
  13   0  13  -14.70    9.10
  13   0  13    1.40    4.40
  14   0  13    4.80    9.90
  14   0  13    3.90    4.10
 -14   0 -13    1.00    2.20
 -17  -1  13    7.50    2.50
  17  -1 -13    3.00    4.00
  17   1 -13    6.80    5.30
 -17   1  13    3.20    2.80
  17   1 -13    1.50    6.60
 -16  -1  13    4.60    2.30
  16  -1 -13    1.80    3.70
  16   1 -13    3.30    5.20
 -16   1  13    1.30    2.80
  16   1 -13    4.40    6.30
 -15  -1  13    9.30    3.20
  15  -1 -13    8.20    5.20
 -15   1  13   20.10    4.40
  15   1 -13   18.60    7.90
  15   1 -13    9.60    5.60
  14  -1 -13   18.20    6.50
 -14  -1  13   33.60    5.50
 -14   1  13   30.50    5.60
  14   1 -13   31.00    7.00
  14   1 -13   39.80    9.90
 -13  -1  13   11.20    3.30
  13  -1 -13    2.10    4.30
  13   1 -13    5.10    4.70
 -13   1  13   15.30    3.90
  13   1 -13   16.40    7.60
  12  -1 -13    0.60    8.10
 -12  -1  13    6.20    2.80
  12  -1 -13    1.90    4.50
  12   1 -13    0.90    6.90
  12   1 -13   -1.70    4.10
 -12   1  13  -12.70    7.40
 -12   1  13    2.40    3.40
  12   1 -13   -7.20    5.50
 -11  -1  13    0.00    2.20
  11  -1 -13    0.40    3.50
  11  -1 -13  -12.60    6.50
 -11   1  13    1.30    2.60
  11   1 -13    3.80    6.60
  11   1 -13    1.60    4.10
 -11   1  13    5.40    7.40
 -11   1  13   -4.00    5.40
  11   1 -13   -3.40    5.60
 -10  -1  13    2.50    2.60
  10  -1 -13  -10.00    5.80
  10  -1 -13    1.20    3.10
 -10  -1  13    9.40    9.60
  10   1 -13    0.50    4.00
  10   1 -13    5.40    6.00
 -10   1  13    2.10    2.40
 -10   1  13    7.20    5.70
 -10   1  13   15.00    7.40
  10   1 -13   13.40    5.20
   9  -1 -13    7.90    4.20
   9  -1 -13    8.20    6.20
  -9  -1  13   -4.40    5.70
  -9   1  13    4.60    7.30
   9   1 -13    9.10    6.70
  -9   1  13   11.00    3.00
   9   1 -13    9.30    5.30
  -9   1  13   15.10    5.90
   9   1 -13   11.60    4.60
   8  -1 -13  136.69   17.00
  -8  -1  13  149.69   16.20
   8  -1 -13  185.48   19.30
  -8   1  13  145.19   20.10
   8   1 -13  156.88   18.50
   8   1 -13  141.39   19.80
   8   1 -13  152.58   16.90
  -8   1  13  126.49   16.00
   7  -1 -13  342.47   35.80
  -7  -1  13  357.36   35.30
  -7   1  13  331.47   35.10
   7   1 -13  349.07   35.90
  -7   1  13  357.16   38.40
   7   1 -13  328.27   37.10
  -6  -1  13  204.08   23.20
   6  -1 -13  240.28   24.00
  -6   1  13  213.48   25.20
  -6   1  13  256.07   26.60
   6   1 -13  207.48   23.90
  -6   1  13  234.38   23.20
   6   1 -13  202.78   25.10
   5  -1 -13    8.70    5.00
  -5  -1  13    1.10    2.60
   5  -1 -13   10.10    3.80
  -5  -1  13   12.20    5.60
   5   1 -13    9.10    6.90
   5   1 -13    8.40    6.00
  -5   1  13    6.30    6.40
  -5   1  13    9.90    2.90
  -5   1  13    1.50    5.50
   5   1 -13    1.80    3.70
   4  -1 -13  112.69   12.90
   4  -1 -13  131.09   14.50
  -4  -1  13  117.09   12.50
  -4  -1  13  107.99   14.90
  -4   1  13  115.09   15.00
   4   1 -13   94.49   14.30
   4   1 -13   85.89   14.20
  -4   1  13  116.29   15.50
  -4   1  13  103.69   12.10
  -3  -1  13  215.18   23.20
  -3  -1  13  212.08   25.50
  -3   1  13  252.47   25.80
   3   1 -13  204.78   24.90
   3   1 -13  193.48   24.30
   3   1 -13  222.98   23.90
  -3   1  13  245.28   23.00
   2  -1 -13    1.40    3.70
  -2  -1  13    0.40    2.80
  -2  -1  13   -1.10    5.10
   2   1 -13   -0.60    3.40
  -2   1  13    9.40    3.60
  -2   1  13    2.80    5.80
   2   1 -13   -3.90    4.20
   2   1 -13    3.20    4.80
  -2   1  13    5.30    5.10
   1  -1 -13    3.60    4.00
  -1  -1  13   -8.00    9.50
  -1  -1  13    0.50    2.80
  -1  -1  13    2.50    5.50
   1  -1 -13    1.00    2.70
  -1   1  13    2.00    4.70
  -1   1  13   -2.00    5.90
   1   1 -13    5.00    4.70
  -1   1  13    1.40    2.20
   1   1 -13    0.90    3.50
   1   1 -13    1.10    3.80
   0  -1  13   55.59   11.10
   0  -1 -13   71.79    8.00
   0  -1  13   60.99    8.30
   0   1  13   66.29   11.20
   0   1  13   64.29   11.60
   0   1 -13   72.19   10.60
   0   1 -13   54.49   10.10
   0   1 -13   54.89    8.80
   0   1  13   55.09    7.70
   1  -1  13   -0.10    5.20
   1  -1  13   -1.10    7.90
  -1  -1 -13    5.80    2.90
   1  -1  13    5.50    3.50
  -1  -1 -13    2.20    4.00
   1   1  13    5.70    7.10
   1   1  13    1.90    2.60
  -1   1 -13    8.60    5.60
  -1   1 -13    3.40    3.80
  -1   1 -13    4.80    5.20
   1   1  13   -1.50    4.60
   2  -1  13  145.19   21.30
  -2  -1 -13  190.28   17.90
   2  -1  13  193.38   18.70
  -2   1 -13  123.79   19.60
   2   1  13  165.48   21.10
   2   1  13  151.38   22.00
  -2   1 -13  155.28   19.60
  -2   1 -13  184.68   19.00
   3  -1  13  566.44   53.99
  -3  -1 -13  579.54   53.29
   3  -1  13  472.25   56.19
  -3   1 -13  485.05   53.99
   3   1  13  464.95   56.89
   3   1  13  521.55   53.29
  -3   1 -13  595.94   54.39
   4  -1  13  218.58   31.60
  -4  -1 -13  323.97   29.00
  -4   1 -13  243.28   29.10
   4   1  13  255.27   32.20
   4   1  13  287.17   29.10
  -4   1 -13  331.87   30.20
   4   1  13  298.97   34.80
   5  -1  13   90.79   17.10
   5  -1  13  102.99   16.70
   5  -1  13  148.29   14.60
  -5   1 -13  101.99   12.80
   5   1  13  127.39   20.50
  -5   1 -13   86.69   14.90
   5   1  13  115.79   17.20
   5   1  13  132.09   13.20
   6  -1  13   13.60    4.70
   6  -1  13    5.10    9.30
   6  -1  13    1.30    6.80
  -6  -1 -13   11.80    3.30
  -6   1 -13   13.50    5.70
  -6   1 -13   15.00    4.90
   6   1  13    3.60    6.50
   6   1  13   12.10   10.30
   6   1  13   13.50    3.90
   7  -1  13  -11.40    9.00
   7  -1  13    4.20    8.10
  -7   1 -13    0.30    6.40
   7   1  13    4.00    7.10
   7   1  13   18.40   10.70
   7   1  13   15.80    3.90
  -7   1 -13   25.90    5.50
   8  -1  13    5.60    4.40
   8  -1  13   -1.60    8.00
   8  -1  13   21.90   10.20
   8   1  13   -2.40    3.50
   8   1  13    2.30    6.70
   8   1  13   17.20   11.20
  -8   1 -13    1.60    3.70
  -8   1 -13   16.50    7.30
  -9  -1 -13    2.00    4.20
   9  -1  13   -0.50    4.20
  -9   1 -13    9.10    8.80
   9   1  13    2.90    9.70
  -9   1 -13   -2.60    3.40
  10  -1  13    3.60    3.90
  10  -1  13    0.20   11.40
 -10  -1 -13   -0.60    2.00
  10   1  13    7.50    9.10
 -10   1 -13    4.70    4.20
  10   1  13   -0.10    3.80
  11  -1  13   11.00   14.80
 -11  -1 -13   -2.20    2.00
  11  -1  13    2.90    4.30
  11   1  13   -4.70    4.20
  11   1  13    0.00    8.30
 -11   1 -13    0.30    3.70
 -12  -1 -13    4.00    2.10
  12  -1  13   -2.20    3.60
 -12   1 -13    2.40    3.60
  12   1  13   -2.10    8.60
  13  -1  13   10.50    5.10
  13   1  13    5.70    9.40
 -13   1 -13    3.70    3.80
  14  -1  13   12.60    4.50
  14   1  13    0.30    8.20
 -14   1 -13    2.30    3.00
  16  -2 -13    1.60    3.50
  16   2 -13    3.70    6.30
 -16   2  13   -3.10    2.60
  15  -2 -13    1.50    3.70
 -15   2  13    3.60    3.00
  15   2 -13    2.30    6.20
  14  -2 -13    0.50    3.60
 -14   2  13   -2.90    2.60
  14   2 -13   -1.30    6.10
  13  -2 -13    4.20    4.20
 -13  -2  13    5.90    2.60
 -13   2  13    5.50    3.30
  13   2 -13    0.80    6.50
 -13   2  13   -4.50    6.90
 -12  -2  13   17.70    3.50
  12  -2 -13    8.40    4.90
  12   2 -13   22.50    8.70
  12   2 -13   11.00    5.50
 -12   2  13    7.70    3.90
 -12   2  13    7.60    6.90
  11  -2 -13    0.30    4.00
 -11  -2  13    2.40    2.70
 -11   2  13    5.90    3.40
  11   2 -13   -5.80    4.60
  11   2 -13    0.90    6.50
 -11   2  13   11.70    6.60
  10  -2 -13    5.30    4.30
  10  -2 -13    6.80   11.20
 -10  -2  13    7.50    3.30
  10   2 -13    8.80    7.50
  10   2 -13   11.90    4.20
 -10   2  13   14.20    7.80
  10   2 -13   21.00    6.00
 -10   2  13    6.10    3.60
 -10   2  13    9.10    6.40
  -9  -2  13  115.89   12.80
   9  -2 -13  100.99   13.80
  -9   2  13   89.39   16.80
   9   2 -13  127.19   14.00
   9   2 -13   97.79   15.80
  -9   2  13  128.99   13.40
   9   2 -13   90.99   16.30
  -9   2  13  118.69   16.30
  -8  -2  13  267.97   26.70
   8  -2 -13  256.07   27.60
  -8   2  13  252.47   29.10
  -8   2  13  262.27   30.10
   8   2 -13  261.77   28.50
  -8   2  13  257.87   26.90
   8   2 -13  263.87   27.30
   8   2 -13  206.18   29.40
  -7  -2  13  148.69   16.70
   7  -2 -13  146.89   17.40
   7   2 -13  109.79   19.00
  -7   2  13  176.88   20.00
   7   2 -13  147.29   18.80
  -7   2  13  179.88   17.00
  -7   2  13  154.68   19.60
  -6  -2  13    6.60    3.00
   6  -2 -13   -0.80    2.90
   6  -2 -13    0.70    6.60
  -6   2  13    3.80    5.30
   6   2 -13    3.00    3.40
  -6   2  13    2.10    2.60
   6   2 -13   -1.90    5.20
   6   2 -13   -1.50    4.50
  -6   2  13    9.00    5.30
   5  -2 -13   11.70    3.60
  -5  -2  13    7.50    3.30
  -5  -2  13    7.00    6.00
   5   2 -13    7.70    5.20
  -5   2  13   12.50    6.00
   5   2 -13    3.20    3.70
   5   2 -13   -0.10    5.40
  -5   2  13   11.50    6.20
  -5   2  13   12.00    3.30
  -4  -2  13   71.69    9.70
   4  -2 -13   74.89    9.90
  -4   2  13   94.49   12.90
   4   2 -13   57.49    9.90
  -4   2  13   89.59   12.20
  -4   2  13   85.49    9.70
   4   2 -13   83.79   12.00
  -3  -2  13   61.89    8.00
   3   2 -13   49.20    9.70
   3   2 -13   51.09    8.30
   3   2 -13   68.19   10.40
  -2  -2  13    7.70    3.40
   2  -2 -13    1.70    2.40
  -2  -2  13   -1.10    5.10
  -2   2  13    1.30    4.20
  -2   2  13   -1.10    5.10
  -2   2  13    0.70    2.30
   2   2 -13    4.50    5.40
   2   2 -13   14.20    4.00
   2   2 -13   15.70    5.80
   1  -2 -13   45.00    5.30
  -1  -2  13   32.30    5.90
   1   2 -13   28.90    7.40
   1   2 -13   31.20    6.10
  -1   2  13   45.90    9.10
   1   2 -13   25.80    7.20
  -1   2  13   43.70    8.10
   0  -2  13   13.60    4.00
   0  -2  13   -1.90    6.10
   0  -2 -13   17.20    2.90
   0   2  13   10.90    5.20
   0   2  13    7.80    3.20
   0   2  13   13.30    7.60
   0   2 -13    9.30    4.30
   0   2 -13   17.70    5.70
   0   2 -13    6.30    5.40
  -1  -2 -13   92.39    8.80
   1  -2  13   72.19    9.90
   1   2  13  102.89   14.40
  -1   2 -13   90.69   11.60
  -1   2 -13   61.59   11.50
   1   2  13   71.39   11.50
  -1   2 -13   51.29   10.10
   1   2  13   74.39    9.30
   2  -2  13   67.69   14.10
  -2  -2 -13  102.69   10.50
   2  -2  13   98.09   11.90
   2   2  13  121.79   16.80
   2   2  13   97.99   11.40
  -2   2 -13   80.89   13.30
  -2   2 -13   88.99   12.60
  -2   2 -13  108.99   13.10
   2   2  13  103.19   13.90
  -3  -2 -13   82.79    8.80
   3  -2  13   88.89   10.80
   3  -2  13   62.79   13.10
  -3   2 -13   54.79   11.40
   3   2  13   88.49   15.60
   3   2  13   68.79   12.30
  -3   2 -13   82.59   11.20
  -3   2 -13  107.99   11.60
  -4  -2 -13   -0.90    1.60
   4  -2  13   -3.00    3.00
   4  -2  13   -1.50    7.50
   4   2  13   -5.90    2.80
  -4   2 -13    1.80    3.90
  -4   2 -13   -0.70    3.80
   4   2  13    9.90    5.60
  -4   2 -13    1.40    5.10
   4   2  13   -1.20    7.70
   5  -2  13    4.50    8.70
  -5  -2 -13   19.80    3.10
   5  -2  13   24.00    5.10
   5   2  13   15.00    6.90
  -5   2 -13   13.70    5.30
   5   2  13   14.90   10.00
  -5   2 -13    1.90    6.10
  -5   2 -13   15.50    5.40
   6  -2  13    6.60    4.50
   6  -2  13    2.70    9.70
  -6  -2 -13    6.20    1.90
  -6   2 -13    8.70    5.30
  -6   2 -13   -2.60    6.30
   6   2  13   14.00    6.90
   6   2  13   11.30    9.80
  -6   2 -13   14.00    4.80
   7  -2  13    4.20   10.10
   7  -2  13    3.00    5.00
  -7   2 -13   -1.00    9.70
   7   2  13   16.00    9.90
   7   2  13    4.50   11.10
  -7   2 -13    9.30    4.50
  -8   2 -13    9.80    6.00
   8   2  13    8.10    9.10
  -8   2 -13   -1.20    4.10
   9  -2  13    6.80    4.40
  -9   2 -13    3.60    7.60
   9   2  13   -2.20    7.50
  -9   2 -13   -0.80    4.20
  10  -2  13    8.30    4.70
 -10   2 -13    1.80    4.50
  10   2  13   -3.40    7.80
  11  -2  13   10.60    4.70
 -11   2 -13    6.80    4.50
  11   2  13   -2.30    7.70
  12  -2  13   -2.10    4.50
  12   2  13    6.90    9.10
 -12   2 -13    6.40    4.60
  13  -2  13   -4.90    3.40
  13   2  13   -0.40    6.70
 -13   2 -13    0.60    3.40
  14  -3 -13    2.70    3.30
  14   3 -13    0.00    5.10
 -14   3  13    4.70    3.40
 -14   3  13    6.00    8.20
  13  -3 -13   -2.30    3.70
 -13   3  13   -2.60    3.40
 -13   3  13    1.50    6.10
  13   3 -13    6.60    6.00
  12  -3 -13    6.60    3.90
 -12   3  13    6.60    6.00
 -12   3  13    0.50    3.40
  12   3 -13    1.60    6.30
  11  -3 -13   11.40    5.10
 -11   3  13   18.40    5.20
  11   3 -13   27.30    7.80
 -11   3  13    8.60    7.20
  10  -3 -13    9.30    4.30
  10   3 -13    4.00    6.10
 -10   3  13   15.70    7.30
 -10   3  13    8.70    4.50
   9  -3 -13    1.70    3.40
  -9   3  13    5.70    6.40
   9   3 -13    9.60    6.90
  -9   3  13   17.70    4.60
   8  -3 -13    5.30    3.10
   8   3 -13   -1.00    5.70
  -8   3  13    2.80    5.80
  -8   3  13    9.20    3.80
   7  -3 -13   22.90    4.60
  -7   3  13   45.80    9.10
  -7   3  13   17.70    5.40
   7   3 -13   12.70    8.00
  -6  -3  13    7.40    3.00
  -6   3  13   14.90    4.70
  -6   3  13   30.50    9.00
   6   3 -13   12.70    8.10
   6   3 -13    3.10    9.30
  -5  -3  13    1.80    2.80
   5  -3 -13    5.70    2.20
   5   3 -13    1.10    4.30
   5   3 -13   12.60    5.50
  -5   3  13    2.20    3.70
   5   3 -13    0.90    5.00
  -5   3  13    3.90    5.00
  -5   3  13    5.10    5.70
  -4  -3  13   -1.00    2.60
   4  -3 -13    2.60    1.70
  -4   3  13    6.20    3.70
   4   3 -13   -2.70    5.30
  -4   3  13    5.80    4.70
   4   3 -13    5.10    3.50
  -4   3  13    8.10    6.20
   4   3 -13    6.50    5.30
   3  -3 -13    8.00    2.00
  -3  -3  13    8.60    3.60
  -3   3  13    9.90    6.70
  -3   3  13    9.70    5.00
   3   3 -13    3.40    5.80
   3   3 -13    1.10    3.60
[truncated: 83,335 more chars]
