# Supplementary material for: Self-stacked small molecules for ultrasensitive, substrate-free Raman imaging in vivo
Source: Nat Biotechnol. 2024 Aug 21;43(6):936–47. doi: 10.1038/s41587-024-02342-9 (PMC12167709; doi:10.1038/s41587-024-02342-9)
Supplement: Supplementary file 16 — Statistical Source Data. [file 41587_2024_2342_MOESM16_ESM.xlsx]

## Sheet: Fig.4d
Fig. 4d
		Raman scattering cross-section (cm2 per molecule)					Mean	SD
	4-NBT	2.36×10-28	2.42×10-28	2.06×10-28			2.28×10-28	0.19×10-28
		Raman scattering cross-section (cm2 per molecule)					Mean	SD		Raman scattering cross-section (cm2 per particle)					Mean	SD
	4-NBT in NBT@Au NPs	2.94×10-23	2.81×10-23	3.68×10-23	3.08×10-23	2.95×10-23	3.09×10-23	0.34×10-23		7.03×10-19	6.72×10-19	8.80×10-19	7.36×10-19	7.05×10-19	7.39×10-19	0.82×10-19
		Raman scattering cross-section (cm2 per molecule)					Mean	SD		Raman scattering cross-section (cm2 per particle)					Mean	SD
	4-NBT in NBT@Au GERTs	2.61×10-21	2.77×10-21	2.69×10-21	2.65×10-21		2.68×10-21	0.07×10-21		5.30×10-18	5.62×10-18	5.46×10-18	5.38×10-18		5.44×10-18	0.14×10-18
		Raman scattering cross-section (cm2 per molecule)					Mean	SD
	4-NBT in NBT NPs	1.95×10-28	1.42×10-28	1.98×10-28	1.50×10-28		1.71×10-28	0.29×10-28
		Raman scattering cross-section (cm2 per molecule)					Mean	SD		Raman scattering cross-section (cm2 per particle)					Mean	SD
	BBT in BBT NPs	1.64×10-21	1.56×10-21	1.63×10-21			1.61×10-21	0.04×10-21		10.17×10-16	9.67×10-16	10.11×10-16			9.98×10-16	0.27×10-16
