# Supplementary material for: Self-stacked small molecules for ultrasensitive, substrate-free Raman imaging in vivo
Source: Nat Biotechnol. 2024 Aug 21;43(6):936–47. doi: 10.1038/s41587-024-02342-9 (PMC12167709; doi:10.1038/s41587-024-02342-9)
Supplement: Supplementary file 17 — Statistical Source Data. [file 41587_2024_2342_MOESM17_ESM.xlsx]

## Sheet: Extended Data Fig. 3b
Extended Data Fig. 3b
		Raman scattering cross-section (cm2 per molecule)			Mean	SD
	BBT in BBT aggregates	1.45×10-21	1.46×10-21	1.32×10-21	1.41×10-21	0.08×10-21
	BBT in BBT NPs	1.64×10-21	1.56×10-21	1.63×10-21	1.61×10-21	0.04×10-21

## Sheet: Extended Data Fig. 3e
Extended Data Fig. 3e
		Raman scattering cross-section (cm2 per molecule)			Mean	SD		Raman scattering cross-section (cm2 per particle)			Mean	SD
	BBT in BBT NPs (42 nm)	1.75×10-21	1.68×10-21	1.75×10-21	1.73×10-21	0.04×10-21		4.06×10-16	3.90×10-16	4.06×10-16	4.01×10-16	0.09×10-16
	BBT in BBT NPs (70 nm)	1.64×10-21	1.56×10-21	1.63×10-21	1.61×10-21	0.04×10-21		10.17×10-16	9.67×10-16	10.11×10-16	9.98×10-16	0.27×10-16

## Sheet: Extended Data Fig. 3j
Extended Data Fig. 3j
		BBT NPs/HSA	BBT/HSA	BBT aggregates
	Raman signal-to-noise ratio (S/N)	9.91871	3.4018	10.2636
		10.4341	6.66557	16.8175
		10.0899	2.5715	14.5757
