# Supplementary material for: Self-stacked small molecules for ultrasensitive, substrate-free Raman imaging in vivo
Source: Nat Biotechnol. 2024 Aug 21;43(6):936–47. doi: 10.1038/s41587-024-02342-9 (PMC12167709; doi:10.1038/s41587-024-02342-9)
Supplement: Supplementary file 18 — Statistical Source Data. [file 41587_2024_2342_MOESM18_ESM.xlsx]

## Sheet: Extended Data Fig. 4d
Extended Data Fig. 4d
		Raman scattering cross-section (cm2 per molecule)			Mean	SD			Raman scattering cross-section (cm2 per particle)			Mean	SD
	BBT in BBT@Au NPs (0.25 mM of Au)	1.25×10-21	1.47×10-21	1.59×10-21	1.44×10-21	0.17×10-21			2.69×10-16	3.16×10-16	3.42×10-16	3.09×10-16	0.37×10-16
	BBT in BBT@Au NPs (0.51 mM of Au)	1.38×10-21	1.67×10-21	1.57×10-21	1.54×10-21	0.15×10-21			1.49×10-16	1.80×10-16	1.70×10-16	1.66×10-16	0.16×10-16
	BBT in BBT@Au NPs (2.54 mM of Au)	1.67×10-21	1.79×10-21	1.96×10-21	1.81×10-21	0.15×10-21			3.59×10-17	3.85×10-17	4.21×10-17	3.88×10-17	0.31×10-17
	BBT in BBT@Au NPs (5.08 mM of Au)	1.64×10-21	1.83×10-21	2.02×10-21	1.83×10-21	0.19×10-21			1.77×10-17	1.98×10-17	2.18×10-17	1.98×10-17	0.21×10-17
