# Supplementary material for: Self-stacked small molecules for ultrasensitive, substrate-free Raman imaging in vivo
Source: Nat Biotechnol. 2024 Aug 21;43(6):936–47. doi: 10.1038/s41587-024-02342-9 (PMC12167709; doi:10.1038/s41587-024-02342-9)
Supplement: Supplementary file 19 — Statistical Source Data. [file 41587_2024_2342_MOESM19_ESM.xlsx]

## Sheet: Extended Data Fig. 5a
Extended Data Fig. 5a
	Time (h)	ID %/g
	0.25	84.5717	92.0807	87.9468	80.5163	96.2669
	0.5	76.7225	78.8156	81.118	72.2485	81.8245
	1	68.7948	69.3443	68.3501	56.1577	66.1
	2	45.6348	56.4536	53.4447	52.7514	53.7849
	4	38.2435	42.0111	40.5852	38.963	42.0242
	8	25.0962	29.374	28.3797	27.0192	29.0338
	12	21.1585	22.8591	22.8461	19.6933	23.4478
	24	13.414	13.3486	14.0419	14.369	13.4925
	48	1.13868	1.40032	1.39451	1.49189	1.45556

## Sheet: Extended Data Fig. 5b
Extended Data Figure. 5b
	Parameter	Unit	Value					Mean	sd
	t1/2α	h	1.01952	0.91332	1.0289	0.621064	0.548551	0.826271	0.226506
	t1/2β	h	13.49	11.2459	12.7737	10.3693	10.3862	11.653	1.41854
	CL	mL/h	0.1178	0.11441	0.110784	0.127469	0.117373	0.117567	0.00620713
	AUC0-t	μg/mL h	6269.26	6656.32	6732.94	6034.19	6553.97	6449.33	291.117
	MRT	h	17.7576	15.1227	16.9832	14.3066	14.2159	15.6772	1.60897
	Vss	mL	2.09185	1.73019	1.88147	1.82365	1.66857	1.83914	0.163445

## Sheet: Extended Data Fig. 5c
Extended Data Fig. 5c
		BBT NPs				Au GERTs
	1	0.160914	0.262024	0.201191	0.247926	0.128624	0.109339	0.161441	0.116022
	3	2.39038	1.90675	3.07009	4.35598	0.210735	0.122527	0.210392	0.267551
	5	6.80958	4.61009	6.62085	9.79845	0.229005	0.122527	0.210392	0.278556
	7	10.0727	7.04868	9.26844	13.874	0.263729	0.122527	0.259545	0.408895
	11	10.7441	8.07597	9.93205	14.8249	0.43	0.912705	0.259545	0.408895
	14	11.07	8.55156	10.2004	15.0349	0.514317	1.11887	0.259545	0.541632
	18	11.3639	9.21235	10.469	15.4116	0.516981	1.56066	0.259545	0.568543
	22	11.4886	9.57917	10.6322	15.6682	0.516981	2.00841	0.259545	0.568543
	26	11.6436	9.92967	10.7256	15.8845	0.527867	2.21073	0.259545	0.568543
	30	11.7418	10.0381	10.8595	15.959	0.562737	2.30559	0.315749	0.854697

## Sheet: Extended Data Fig. 5d
Extended Data Fig. 5d
blood		Au GERTs						BBT NPs
	1 d	10.3069	8.59804	6.74553	8.55358			17.7217	12.4259	16.6398	16.0011
	7 d	0.683875	0.413289	0.186207	0.0513922			0.220018	0.134362	0.082224	0.0170513
	30 d	0.0036707	0.00130933	0.00068613	0.000586556			0.122525	0	0.057352	0
	60 d	0.451645	0.090713	0.137482	0.464184			0.0507872	0.183935	0.0444594	0.0233567
heart		Au GERTs						BBT NPs
	1 d	4.19359	3.82869	5.95101	6.99648			2.38842	3.81593	5.26334	5.92646
	7 d	3.64901	3.8791	3.01662	5.45382			3.06439	2.82414	2.73501	2.83356
	30 d	3.30933	3.75687	3.95035	1.27405			1.51817	0.553465	0.506896	1.6001
	60 d	3.74634	4.71174	3.64723	4.26223			2.14139	1.65977	1.47837	2.70321
liver		Au GERTs						BBT NPs
	1 d	31.3966	30.4374	25.5212	22.338			19.5799	16.629	21.9393	20.2933
	7 d	26.5397	26.3587	27.0674	26.4174			11.5065	14.2745	12.963	11.7981
	30 d	26.5108	26.68	17.534	32.1373			7.60485	8.20624	7.55707	9.35464
	60 d	20.2091	23.0427	27.961	26.2086			6.62686	5.58464	5.68144	6.44678
spleen		Au GERTs						BBT NPs
	1 d	31.6225	21.7999	21.5882	49.6814			18.3979	17.0784	16.873	18.1511
	7 d	31.5501	35.9225	34.5754	37.2965			15.4969	11.8378	12.4534	16.8201
	30 d	42.207	31.7871	19.9929	24.3414			16.6946	12.4521	8.62227	17.5543
	60 d	33.8467	18.0686	29.197	35.4564			8.19009	7.42199	11.2158	9.81806
lung		Au GERTs						BBT NPs
	1 d	3.44277	2.88743	2.77334	2.43463			5.39758	3.89621	5.80493	4.35205
	7 d	0.389775	0.314487	1.83705	2.77352			1.9614	2.10843	1.71602	1.6051
	30 d	1.68436	1.43671	1.28085	1.5248			0.569827	0.721038	0.594278	0.606878
	60 d	2.11264	3.44374	2.76671	2.47454			0.610882	0.801782	0.941544	0.985
kidney		Au GERTs						BBT NPs
	1 d	12.7888	12.8495	17.9092	11.528			9.88664	9.06419	8.98131	9.04091
	7 d	9.55232	13.1815	5.82313	8.32785			5.85771	5.40577	5.71863	5.56522
	30 d	8.26079	7.99615	7.29106	9.2127			2.76736	2.29158	2.75594	3.69231
	60 d	8.17828	8.12087	5.20682	6.59781			3.90366	3.22463	2.96713	3.43569
intestine		Au GERTs						BBT NPs
	1 d	5.98739	6.75263	8.56052	9.09438			4.19111	3.46113	5.21686	3.19211
	7 d	6.71659	7.67997	7.05311	8.4767			1.9933	1.56853	1.98229	1.71012
	30 d	12.0552	5.85833	11.3548	13.2519			1.85014	1.72113	1.78878	2.35043
	60 d	6.04963	12.0795	5.76785	12.9692			1.00423	1.62048	1.41162	1.92447
muscle		Au GERTs						BBT NPs
	1 d	1.30211	1.21205	0.85958	1.31598			0.148245	0.226821	0.104424	0.15429
	7 d	0.755419	1.39098	0.485133	1.39368	0.988178		0.074203	0.0817583	0.0832694	0.0878026
	30 d	1.11816	1.19884	0.762925	0.811385			0.161845	0.0832694	0.130113	0.288775
	60 d	1.2601	0.648537	0.563902	0.791377			0.102002	0.173902	0.179893	0.197868
