# Supplementary material for: Self-stacked small molecules for ultrasensitive, substrate-free Raman imaging in vivo
Source: Nat Biotechnol. 2024 Aug 21;43(6):936–47. doi: 10.1038/s41587-024-02342-9 (PMC12167709; doi:10.1038/s41587-024-02342-9)
Supplement: Supplementary file 20 — Statistical Source Data. [file 41587_2024_2342_MOESM20_ESM.xlsx]

## Sheet: Extended Data Fig. 6c
Extended Data Fig. 6c
	Time (d)	PBS	Conventional surgery	Imaging-guided surgery
	12	1
	15	1
	22	1
	30	1
	30	1
	22		1
	28		1
	30		1
	30		0
	30		0
	30			0
	30			0
	30			0
	30			0
	30			0
